# Supplementary material for: Concerted Regulation of Glycosylation Factors Sustains Tissue Identity and Function
Source: Biomedicines. 2022 Jul 27;10(8):1805. doi: 10.3390/biomedicines10081805 (PMC9404854; doi:10.3390/biomedicines10081805)
Supplement: Supplementary file 1 [file biomedicines-10-01805-s001.zip › SuppTables.xlsx]

## Sheet: Legends
Sup. Table S1. List of glycosylation factors used in the current study and respective explored features:
	Gene Name: the HUGO gene symbol; Glycosylation Class: the main glycosylation pathway (one of the 6 considered in this study);
	Molecular Function: the main molecular function (transferase, hydrolase or other);
	Enzymatic Activity: its specific enzymatic function as a glycosylation factor;
	Related to CGD: whether it is associated with a known CDG;
	Pathogenic in Clinvar: whether it is described in Clinvar as having variants associated with pathogenic effects;
	Common Ancestor for Orthologue: the oldest common ancestor sharing orthology;
	Nbr Copies: the number of paralogous copies;
	First Duplication: the oldest branch where gene duplication first occurred; Tissue(s) (PAtlas): the tissues where it shows gene expression specificity (if any) in Protein Atlas;
	Tissue(s) (GTEX): the tissues where it shows gene expression specificity (if any) in GTEX;
	pLI_score: the pLI score;
	pli_class: Low pLI score (pLI<0.1); Intermediate pLI score (0.9>=pLI>=0.1); High pLI score (pLI>0.9); NA (pLI score not available);
	prognosis cnv: Worst/Better prognosis is indicated when the survival time decreases/increase significantly (adjusted p-value < 0.05), as estimated with a kaplan-meier survival curve. Effect is indicated in parentheses when the adjusted p-value is not significant but the unadjusted p-value is significant. When no effect is indicated it means there is no significant effect in survival time.
	Age Association: Tissues where the gene is significantly upregulated (up) or downregulated (down) with age
	Sex Association: Tissues where gene is more expressed in males or females
Sup. Table S2. List of top 5 glycosylation factors that are markers of GTEX tissues
Sup. Table S3. Glycosylation factors higly correlated in GTEX tissues

## Sheet: SupTableS1
Sup. Table S1.					List of glycosylation factors used in the current study and respective explored features:
Gene Name	Ensembl ID	Description	Glycosylation Class	Molecular Function	Enzymatic Activity	Related to CGD	Pathogenic in Clinvar	Common Ancestor for Orthologue	Nbr Copies	First Duplication	Tissue(s) (PAtlas)	Tissue(s) (GTEX)	pLI_score	pli_class	prognosis cnv	average frequency of SNVs	Average Frequency of AMPs and DELs	Age Association	Sex Association
A3GALT2	ENSG00000184389	alpha 1,3-galactosyltransferase 2 [Source:HGNC Symbol;Acc:HGNC:30005]	Lipid	Transferase	galactosyltransferase	No	No	Mouse	3	Human	NA	NA	6.50302639229507e-07	Low	Worst	0.00184026774785334	0.0772570541090988
A4GALT	ENSG00000128274	alpha 1,4-galactosyltransferase (P blood group) [Source:HGNC Symbol;Acc:HGNC:18149]	Lipid	Transferase	galactosyltransferase	Yes (MIM:111400)	Yes	C.elegans	1	NA	NA	NA	0.111598718084493	Intermediate	(Worst)	0.00663347832873174	0.0502785990249877	Adipose Tissue (up), Lung (up)
A4GNT	ENSG00000118017	alpha-1,4-N-acetylglucosaminyltransferase [Source:HGNC Symbol;Acc:HGNC:17968]	O-Linked	Transferase	acetylglucosaminyltransferase	No	No	C.elegans	1	NA	Stomach	NA	0.598408702159303	Intermediate	(Worst)	0.00791427587012271	0.0555251023026905
ABO	ENSG00000175164	ABO, alpha 1-3-N-acetylgalactosaminyltransferase and alpha 1-3-galactosyltransferase [Source:HGNC Symbol;Acc:HGNC:79]	Lipid	Transferase	acetylglucosaminyltransferase/galactosyltransferase	No	No	Mouse	3	Mammals	Small Intestine	NA	NA	NA	(Worst)	0.0051765593440814	0.0509741325191077
ALG1	ENSG00000033011	ALG1 chitobiosyldiphosphodolichol beta-mannosyltransferase [Source:HGNC Symbol;Acc:HGNC:18294]	N-Linked	Transferase	mannosyltransferase	Yes (MIM:608540)	Yes	Yeast	2	Mammals	NA	NA	9.21962630765385e-10	Low	Worst	0.00709192735831332	0.0459218165445668	Lung (down), Skin (up)
ALG10	ENSG00000139133	ALG10 alpha-1,2-glucosyltransferase [Source:HGNC Symbol;Acc:HGNC:23162]	N-Linked	Transferase	glucosyltransferase	No	No	Yeast	1	NA	NA	NA	0.00574913500300478	Low	Worst	0.0138816303700593	0.0632455754513579
ALG10B	ENSG00000175548	ALG10 alpha-1,2-glucosyltransferase B [Source:HGNC Symbol;Acc:HGNC:31088]	N-Linked	Transferase	glucosyltransferase	No	No	Yeast	1	NA	NA	NA	0.000152772162093977	Low	Worst	0.0103681294525065	0.0632455754513579	Adipose Tissue (up), Blood Vessel (up)
ALG11	ENSG00000253710	ALG11 alpha-1,2-mannosyltransferase [Source:HGNC Symbol;Acc:HGNC:32456]	N-Linked	Transferase	mannosyltransferase	Yes (MIM:613661)	Yes	Yeast	3	Mammals	NA	NA	0.000122134567519387	Low	(Worst)	0.00732905979184745	0.0742163783995781	Colon (down), Esophagus (down), Ovary (down)
ALG12	ENSG00000182858	ALG12 alpha-1,6-mannosyltransferase [Source:HGNC Symbol;Acc:HGNC:19358]	N-Linked	Transferase	mannosyltransferase	Yes (MIM:607143)	Yes	Yeast	3	Mammals	NA	NA	0.00788198257903734	Low	(Worst)	0.00799604638422048	0.0600180925668551
ALG13	ENSG00000101901	ALG13 UDP-N-acetylglucosaminyltransferase subunit [Source:HGNC Symbol;Acc:HGNC:30881]	N-Linked	Transferase	acetylglucosaminyltransferase	Yes (MIM:300884)	Yes	Ciona	1	NA	NA	NA	NA	NA	(Worst)	0.0146359391501889	0.0303174409365945	Blood Vessel (up)	Skin (male)
ALG14	ENSG00000172339	ALG14 UDP-N-acetylglucosaminyltransferase subunit [Source:HGNC Symbol;Acc:HGNC:28287]	N-Linked	Transferase	acetylglucosaminyltransferase;Forms a complex with ALG13. ALG13 is supposed to be the catalytic subunit, while ALG14 is the anchor	Yes (MIM:616227)	Yes	Yeast	1	NA	NA	NA	0.000832660846870737	Low	(Worst)	0.00331949375944741	0.0695032354719629	Lung (down), Blood (down)
ALG1L	ENSG00000189366	ALG1 chitobiosyldiphosphodolichol beta-mannosyltransferase like [Source:HGNC Symbol;Acc:HGNC:33721]	N-Linked	Transferase	putative glycosyltransferase	No	No	Human	2	Mammals	Urinary Bladder	NA	3.26303190374336e-09	Low	Worst	0.00456402334350457	0.0432364315201676	Skin (up)
ALG1L2	ENSG00000251287	ALG1 chitobiosyldiphosphodolichol beta-mannosyltransferase like 2 [Source:HGNC Symbol;Acc:HGNC:37258]	Lipid	Transferase	putative glycosyltransferase/mannosyltransferase	No	No	Yeast	2	Mammals	Spleen	NA	NA	NA	(Worst)	0.0045320814791558	0.0455664082864843	Blood Vessel (up)
ALG2	ENSG00000119523	ALG2 alpha-1,3/1,6-mannosyltransferase [Source:HGNC Symbol;Acc:HGNC:23159]	N-Linked	Transferase	mannosyltransferase	Yes (MIM:607906)	Yes	Yeast	3	Mammals	NA	NA	0.0206692446248705	Low		0.00581326382996846	0.0333536279444666
ALG3	ENSG00000214160	ALG3 alpha-1,3- mannosyltransferase [Source:HGNC Symbol;Acc:HGNC:23056]	N-Linked	Transferase	mannosyltransferase	Yes (MIM:601110)	Yes	Yeast	1	NA	NA	NA	4.17818824908735e-06	Low	Worst	0.00677850744999362	0.110618242603188	Lung (down), Muscle (down)
ALG5	ENSG00000120697	ALG5 dolichyl-phosphate beta-glucosyltransferase [Source:HGNC Symbol;Acc:HGNC:20266]	N-Linked	Transferase	glucosyltransferase	No	No	Yeast	1	NA	NA	NA	0.00342997463732752	Low	(Worst)	0.00547584311435183	0.0815711623487157	Lung (down)
ALG6	ENSG00000088035	ALG6 alpha-1,3-glucosyltransferase [Source:HGNC Symbol;Acc:HGNC:23157]	N-Linked	Transferase	glucosyltransferase	Yes (MIM:603147)	Yes	Yeast	1	NA	NA	NA	0.0553676261725129	Low	(Worst)	0.00760593622228074	0.0517724230325396	Adipose Tissue (up), Blood (down)
ALG8	ENSG00000159063	ALG8 alpha-1,3-glucosyltransferase [Source:HGNC Symbol;Acc:HGNC:23161]	N-Linked	Transferase	glucosyltransferase	Yes (MIM:608104)	Yes	Yeast	1	NA	NA	NA	1.00988304374679e-05	Low	(Worst)	0.00667997033094984	0.0636591159633405	Lung (down)
ALG9	ENSG00000086848	ALG9 alpha-1,2-mannosyltransferase [Source:HGNC Symbol;Acc:HGNC:15672]	N-Linked	Transferase	mannosyltransferase	Yes (MIM:608776)	Yes	Yeast	3	Mammals	NA	NA	0.00122530850136209	Low	Worst	0.00287387212282432	0.0733516153924016	Blood Vessel (up), Nerve (up)	Adipose Tissue (male)
B3GALNT1	ENSG00000169255	beta-1,3-N-acetylgalactosaminyltransferase 1 (globoside blood group) [Source:HGNC Symbol;Acc:HGNC:918]	Lipid	Transferase	acetylgalactosaminetransferase	No	No	C.elegans	15	Chordates	NA	NA	0.248006524456185	Intermediate	Worst	0.00692458365981781	0.0839604086617657	Adipose Tissue (up), Blood Vessel (up)	Blood Vessel (male), Thyroid (female)
B3GALNT2	ENSG00000162885	beta-1,3-N-acetylgalactosaminyltransferase 2 [Source:HGNC Symbol;Acc:HGNC:28596]	O-Linked	Transferase	acetylgalactosaminyltransferase	Yes (MIM:615181)	Yes	C.elegans	15	Chordates	NA	NA	4.87048529360604e-06	Low	(Worst)	0.00607568300202774	0.0764939949140461
B3GALT1	ENSG00000172318	beta-1,3-galactosyltransferase 1 [Source:HGNC Symbol;Acc:HGNC:916]	Lipid	Transferase	galactosyltransferase	No	No	C.elegans	15	Chordates	Cerebral Cortex, Colon, Rectum	NA	0.329724363511517	Intermediate	Worst	0.0107921500326836	0.0374502513653094	Blood Vessel (up)	Blood Vessel (female)
B3GALT2	ENSG00000162630	beta-1,3-galactosyltransferase 2 [Source:HGNC Symbol;Acc:HGNC:917]	N-Linked	Transferase	galactosyltransferase	No	No	C.elegans	15	Chordates	Cerebral Cortex, Gallbladder	Heart	0.491100476141356	Intermediate	(Worst)	0.00733292031692174	0.0621498744721902	Nerve (down)
B3GALT4	ENSG00000235863	beta-1,3-galactosyltransferase 4 [Source:HGNC Symbol;Acc:HGNC:919]	Lipid	Transferase	galactosyltransferase	No	No	C.elegans	15	Chordates	NA	NA	0.236708748288266	Intermediate	Worst	0.00645793165963273	0.0483216152013936	Uterus (down), Blood (down)
B3GALT5	ENSG00000183778	beta-1,3-galactosyltransferase 5 [Source:HGNC Symbol;Acc:HGNC:920]	O-Linked	Transferase	galactosyltransferase	No	No	C.elegans	15	Chordates	Colon, Duodenum, Gallbladder, Rectum, Small Intestine	Muscle	0.00358396705517524	Low	(Worst)	0.0108726547833238	0.0448729825673851	Nerve (up)
B3GALT6	ENSG00000176022	beta-1,3-galactosyltransferase 6 [Source:HGNC Symbol;Acc:HGNC:17978]	GAG	Transferase	galactosyltransferase	Yes (MIM:271640;615349)	Yes	C.elegans	15	Chordates	NA	NA	0.0481044658297901	Low	Worst	0.00400525698578431	0.144312190971954	Lung (down), Blood (down)
B3GAT1	ENSG00000109956	beta-1,3-glucuronyltransferase 1 [Source:HGNC Symbol;Acc:HGNC:921]	Multiple	Transferase	glucuronosyltransferase	No	No	C.elegans	2	Chordates	Cerebral Cortex	Adrenal Gland	0.78915280663019	Intermediate	Worst	0.0107106259061444	0.0846207637192259	Adipose Tissue (up), Lung (up), Blood (up)
B3GAT2	ENSG00000112309	beta-1,3-glucuronyltransferase 2 [Source:HGNC Symbol;Acc:HGNC:922]	GAG	Transferase	glucuronosyltransferase	No	No	C.elegans	2	Chordates	Cerebral Cortex	NA	7.03605213348901e-07	Low		0.00894031210912234	0.0552869051239004	Adipose Tissue (up), Lung (up), Skin (up)
B3GAT3	ENSG00000149541	beta-1,3-glucuronyltransferase 3 [Source:HGNC Symbol;Acc:HGNC:923]	GAG	Transferase	glucuronosyltransferase	Yes (MIM:245600)	Yes	Drosophila	2	Chordates	NA	NA	0.000286974910106167	Low		0.00444932652386454	0.0628328494177624	Blood Vessel (up), Esophagus (up)
B3GLCT	ENSG00000187676	beta 3-glucosyltransferase [Source:HGNC Symbol;Acc:HGNC:20207]	O-Linked	Transferase	glucosyltransferase	Yes( MIM:261540)	Yes	C.elegans	3	Chordates	NA	NA	NA	NA	(Worst)	0	0.0821896194152917	Blood Vessel (up)	Adipose Tissue (female), Nerve (female)
B3GNT10	ENSG00000214654	UDP-GlcNAc:betaGal beta-1,3-N-acetylglucosaminyltransferase 10 (putative) [Source:HGNC Symbol;Acc:HGNC:53652]	O-Linked	Transferase	putative glycosyltransferase	No	No	C.elegans	15	Chordates	NA	NA	NA	NA		0	0	Lung (down), Blood (down)
B3GNT2	ENSG00000170340	UDP-GlcNAc:betaGal beta-1,3-N-acetylglucosaminyltransferase 2 [Source:HGNC Symbol;Acc:HGNC:15629]	Multiple	Transferase	acetylglucosaminyltransferase	No	No	C.elegans	15	Chordates	NA	NA	0.696953713886218	Intermediate	Worst	0.00813355350329819	0.0369871259264618	Colon (down), Uterus (down)
B3GNT3	ENSG00000179913	UDP-GlcNAc:betaGal beta-1,3-N-acetylglucosaminyltransferase 3 [Source:HGNC Symbol;Acc:HGNC:13528]	O-Linked	Transferase	acetylglucosaminyltransferase	No	No	C.elegans	15	Chordates	NA	Fallopian Tube, Lung	0.200971950070002	Intermediate	Worst	0.00702037542888767	0.0481436747739476	Ovary (down)
B3GNT4	ENSG00000176383	UDP-GlcNAc:betaGal beta-1,3-N-acetylglucosaminyltransferase 4 [Source:HGNC Symbol;Acc:HGNC:15683]	O-Linked	Transferase	acetylglucosaminyltransferase	No	No	C.elegans	15	Chordates	Cerebral Cortex, Skin	NA	3.93670006882859e-06	Low	Worst	0.00690004281575148	0.0619780859477199	Blood Vessel (up)
B3GNT5	ENSG00000176597	UDP-GlcNAc:betaGal beta-1,3-N-acetylglucosaminyltransferase 5 [Source:HGNC Symbol;Acc:HGNC:15684]	Lipid	Transferase	acetylglucosaminyltransferase	No	No	C.elegans	15	Chordates	NA	NA	0.630704047253903	Intermediate	Worst	0.0120453828059762	0.112528922091555	Blood Vessel (up)
B3GNT6	ENSG00000198488	UDP-GlcNAc:betaGal beta-1,3-N-acetylglucosaminyltransferase 6 [Source:HGNC Symbol;Acc:HGNC:24141]	O-Linked	Transferase	acetylglucosaminyltransferase	No	Yes	C.elegans	15	Chordates	Colon, Rectum, Stomach	Colon, Esophagus, Salivary Gland, Small Intestine, Stomach	2.42261009335967e-06	Low	(Worst)	0.00542227401145563	0.0640251780389751
B3GNT7	ENSG00000156966	UDP-GlcNAc:betaGal beta-1,3-N-acetylglucosaminyltransferase 7 [Source:HGNC Symbol;Acc:HGNC:18811]	GAG	Transferase	acetylglucosaminyltransferase	No	No	C.elegans	15	Chordates	Rectum	NA	0.620845260079446	Intermediate	Worst	0.00589787917611751	0.0848216263643525	Blood Vessel (up), Blood (up)	Blood Vessel (female)
B3GNT8	ENSG00000177191	UDP-GlcNAc:betaGal beta-1,3-N-acetylglucosaminyltransferase 8 [Source:HGNC Symbol;Acc:HGNC:24139]	O-Linked	Transferase	acetylglucosaminyltransferase	No	No	C.elegans	15	Chordates	Duodenum, Small Intestine	NA	3.49055727461861e-07	Low	(Worst)	0.00622937966436656	0.0621635736891295	Lung (down), Blood (down)
B3GNT9	ENSG00000237172	UDP-GlcNAc:betaGal beta-1,3-N-acetylglucosaminyltransferase 9 [Source:HGNC Symbol;Acc:HGNC:28714]	O-Linked	Transferase	acetylglucosaminyltransferase	No	No	C.elegans	15	Chordates	NA	NA	0.0228246541729955	Low	Worst	0.00387602553536382	0.0412012885046827	Adipose Tissue (up), Blood Vessel (up), Blood (down)
B3GNTL1	ENSG00000175711	UDP-GlcNAc:betaGal beta-1,3-N-acetylglucosaminyltransferase like 1 [Source:HGNC Symbol;Acc:HGNC:21727]	O-Linked	Transferase	putative glycosyltransferase	No	No	C.elegans	1	NA	NA	NA	2.14222358700744e-11	Low	Worst	0.00514457438102275	0.105309207519769	Blood Vessel (up), Blood (down)
B4GALNT1	ENSG00000135454	beta-1,4-N-acetyl-galactosaminyltransferase 1 [Source:HGNC Symbol;Acc:HGNC:4117]	Lipid	Transferase	acetylgalactosaminyltransferase	Yes (MIM:601873)	Yes	Zebrafish	1	NA	Cerebral Cortex	Brain	0.0560737731652395	Low	Worst	0.0101430114150152	0.0503281648110026	Blood Vessel (up), Esophagus (up)
B4GALNT2	ENSG00000167080	beta-1,4-N-acetyl-galactosaminyltransferase 2 [Source:HGNC Symbol;Acc:HGNC:24136]	N-Linked	Transferase	acetylgalactosaminyltransferase	No	No	Zebrafish	1	NA	Colon	Colon	9.64033158743695e-07	Low	(Worst)	0.0109832246130766	0.0511522906513963
B4GALNT3	ENSG00000139044	beta-1,4-N-acetyl-galactosaminyltransferase 3 [Source:HGNC Symbol;Acc:HGNC:24137]	N-Linked	Transferase	acetylgalactosaminyltransferase	No	No	C.elegans	7	Chordates	Stomach	Stomach	1.06179854846531e-07	Low	(Worst)	0.0139805677223595	0.0820650774428773	Muscle (up)
B4GALNT4	ENSG00000182272	beta-1,4-N-acetyl-galactosaminyltransferase 4 [Source:HGNC Symbol;Acc:HGNC:26315]	N-Linked	Transferase	acetylgalactosaminyltransferase	No	No	C.elegans	7	Chordates	Cerebral Cortex, Ovary	Brain	0.816930490785275	Intermediate		0.0109499972460396	0.0721490483591379	Nerve (up)
B4GALT1	ENSG00000086062	beta-1,4-galactosyltransferase 1 [Source:HGNC Symbol;Acc:HGNC:924]	N-Linked	Transferase	galactosyltransferases	Yes (MIM:607091)	Yes	C.elegans	6	Chordates	NA	NA	0.486324787710792	Intermediate	Worst	0.00623287290017493	0.0569491355475113
B4GALT2	ENSG00000117411	beta-1,4-galactosyltransferase 2 [Source:HGNC Symbol;Acc:HGNC:925]	N-Linked	Transferase	galactosyltransferases	No	No	C.elegans	6	Chordates	NA	NA	0.295417380860886	Intermediate	(Worst)	0.00520200683946531	0.05910038295704	Brain (down)
B4GALT3	ENSG00000158850	beta-1,4-galactosyltransferase 3 [Source:HGNC Symbol;Acc:HGNC:926]	N-Linked	Transferase	galactosyltransferases	No	No	C.elegans	6	Chordates	NA	NA	0.0208228744149612	Low	(Worst)	0.00767508115602571	0.0801853368382359	Esophagus (up)
B4GALT4	ENSG00000121578	beta-1,4-galactosyltransferase 4 [Source:HGNC Symbol;Acc:HGNC:927]	N-Linked	Transferase	galactosyltransferases	No	No	C.elegans	6	Chordates	NA	NA	2.32860130735228e-06	Low	(Worst)	0.00857037364575852	0.0436433080914263	Adipose Tissue (up), Skin (up)
B4GALT5	ENSG00000158470	beta-1,4-galactosyltransferase 5 [Source:HGNC Symbol;Acc:HGNC:928]	Multiple	Transferase	galactosyltransferase	No	No	C.elegans	6	Chordates	NA	NA	0.991657870655178	High	(Worst)	0.00796612267892674	0.0481254688063032	Blood (down)
B4GALT6	ENSG00000118276	beta-1,4-galactosyltransferase 6 [Source:HGNC Symbol;Acc:HGNC:929]	Lipid	Transferase	galactosyltransferase	No	No	Human	6	Chordates	NA	NA	0.995466887687435	High	Worst	0.00654859999699615	0.0372096314391185
B4GALT7	ENSG00000027847	beta-1,4-galactosyltransferase 7 [Source:HGNC Symbol;Acc:HGNC:930]	GAG	Transferase	galactosyltransferase	Yes (MIM:130070)	Yes	C.elegans	6	Chordates	NA	NA	0.00319749562629115	Low		0.00407330347682389	0.0678867108006518	Lung (down), Skin (up)
B4GAT1	ENSG00000174684	beta-1,4-glucuronyltransferase 1 [Source:HGNC Symbol;Acc:HGNC:15685]	O-Linked	Transferase	glucuronyltransferase	Yes (MIM:615287)	Yes	C.elegans	5	Chordates	Cerebral Cortex	NA	NA	NA	(Worst)	0.00630377191168927	0.0702421192171769	Brain (down)
C1GALT1	ENSG00000106392	core 1 synthase, glycoprotein-N-acetylgalactosamine 3-beta-galactosyltransferase 1 [Source:HGNC Symbol;Acc:HGNC:24337]	O-Linked	Transferase	galactosyltransferase	No	No	C.elegans	2	Chordates	NA	NA	0.679379972140309	Intermediate	Worst	0.00622675127981305	0.0560303103834932	Adipose Tissue (up)
C1GALT1C1	ENSG00000171155	C1GALT1 specific chaperone 1 [Source:HGNC Symbol;Acc:HGNC:24338]	O-Linked	Transferase	chaperone, previously through to also have transferase activity	Yes (MIM: 300622)	Yes	C.elegans	2	Chordates	NA	NA	NA	NA	(Worst)	0.00624841456872498	0.0354685098704024	Esophagus (down), Lung (down), Blood (down)
CHSY1	ENSG00000131873	chondroitin sulfate synthase 1 [Source:HGNC Symbol;Acc:HGNC:17198]	GAG	Transferase	glucuronyltransferase/galactosyltransferase	Yes (MIM:608183)	Yes	C.elegans	7	Chordates	NA	NA	0.913667234012375	High	Worst	0.00966699289685511	0.074330579307138	Adipose Tissue (up), Skin (up)
COLGALT1	ENSG00000130309	collagen beta(1-O)galactosyltransferase 1 [Source:HGNC Symbol;Acc:HGNC:26182]	O-Linked	Transferase	galactosyltransferase	No	Yes	C.elegans	5	Chordates	NA	NA	0.00373035647810141	Low	Worst	0.00840946382891685	0.0483130837577297
COLGALT2	ENSG00000198756	collagen beta(1-O)galactosyltransferase 2 [Source:HGNC Symbol;Acc:HGNC:16790]	O-Linked	Transferase	galactosyltransferase	No	No	C.elegans	5	Chordates	Cerebral Cortex	NA	5.01784059691338e-07	Low	(Worst)	0.0151866559206724	0.061920912322978	Adipose Tissue (up), Blood Vessel (down), Muscle (up)
CSGALNACT1	ENSG00000147408	chondroitin sulfate N-acetylgalactosaminyltransferase 1 [Source:HGNC Symbol;Acc:HGNC:24290]	GAG	Transferase	acetylgalactosaminyltransferase	Yes (MIM:616615)	No	Drosophila	7	Chordates	NA	NA	6.87751081149391e-05	Low		0.0110778751144988	0.0585464853803458	Adipose Tissue (up), Blood (down)
DAD1	ENSG00000129562	defender against cell death 1 [Source:HGNC Symbol;Acc:HGNC:2664]	N-Linked	Transferase	glycosyltransferase	No	No	Yeast	1	NA	NA	NA	0.276496725647528	Intermediate	Worst	0.00126228697779061	0.0710922405983596	Adipose Tissue (up), Blood Vessel (up), Blood (down)
DHDDS	ENSG00000117682	dehydrodolichyl diphosphate synthase subunit [Source:HGNC Symbol;Acc:HGNC:20603]	N-Linked	Other	transferase	Yes (MIM:613861)	Yes	Yeast	1	NA	NA	NA	0.704700922518414	Intermediate	Worst	0.00741511786047573	0.118388210241686	Brain (down), Lung (down)	Adipose Tissue (male)
DOLK	ENSG00000175283	dolichol kinase [Source:HGNC Symbol;Acc:HGNC:23406]	Multiple	Other	transferase/kinase	Yes (MIM:610768)	Yes	Yeast	1	NA	NA	NA	0.0576024421193242	Low	(Worst)	0.00722161772688427	0.0490271995896528	Esophagus (down), Lung (down), Thyroid (down), Blood (down)
DPAGT1	ENSG00000172269	dolichyl-phosphate N-acetylglucosaminephosphotransferase 1 [Source:HGNC Symbol;Acc:HGNC:2995]	N-Linked	Transferase	acetylglucosaminephosphotransferase	Yes (MIM:608093;614750)	Yes	Yeast	1	NA	NA	NA	0.00018751828847891	Low	(Worst)	0.0108795712965042	0.0743293029680797
DPM1	ENSG00000000419	dolichyl-phosphate mannosyltransferase subunit 1, catalytic [Source:HGNC Symbol;Acc:HGNC:3005]	N-Linked	Transferase	mannosyltransferase	Yes (MIM: 608799)	Yes	Yeast	1	NA	NA	NA	0.536747471706315	Intermediate		0.00380490018962788	0.0437085438586823	Blood (down)
DPM2	ENSG00000136908	dolichyl-phosphate mannosyltransferase subunit 2, regulatory [Source:HGNC Symbol;Acc:HGNC:3006]	N-Linked	Transferase	mannosyltransferase	Yes (MIM:615042)	Yes	Zebrafish	1	NA	NA	NA	0.0198009574006693	Low	Worst	0.00262749438073453	0.0506619280336047	Esophagus (up), Lung (down)
DPM3	ENSG00000179085	dolichyl-phosphate mannosyltransferase subunit 3, regulatory [Source:HGNC Symbol;Acc:HGNC:3007]	N-Linked	Transferase	mannosyltransferase	Yes (MIM:612937)	Yes	C.elegans	1	NA	NA	NA	0.233470170067034	Intermediate	Worst	0.00197484627803514	0.0878451927596708
DSE	ENSG00000111817	dermatan sulfate epimerase [Source:HGNC Symbol;Acc:HGNC:21144]	GAG	Other	isomerase - Converts D-glucuronic acid to L-iduronic acid (IdoUA) residues	Yes (MIM:605942)	Yes	Ciona	2	Vertebrates	NA	NA	0.385415297078461	Intermediate	Worst	0.0145087757468584	0.0656888868207728	Blood (down)
EOGT	ENSG00000163378	EGF domain specific O-linked N-acetylglucosamine transferase [Source:HGNC Symbol;Acc:HGNC:28526]	O-Linked	Transferase	acetylglucosaminyltransferases	Yes (MIM:615297)	Yes	C.elegans	1	NA	NA	NA	9.78550475841108e-06	Low		0.00634318098416023	0.0623257519074958
EXT1	ENSG00000182197	exostosin glycosyltransferase 1 [Source:HGNC Symbol;Acc:HGNC:3512]	GAG	Transferase	glycosyltransferase	Yes (MIM:215300;133700)	Yes	Zebrafish	4	Chordates	NA	NA	0.999320485111258	High	Worst	0.0128899642558447	0.104331284795791	Adipose Tissue (up), Skin (up), Blood (down)	Thyroid (female)
EXT2	ENSG00000151348	exostosin glycosyltransferase 2 [Source:HGNC Symbol;Acc:HGNC:3513]	GAG	Transferase	glycosyltransferase	Yes (MIM:133701;616682)	Yes	Drosophila	4	Chordates	NA	NA	2.46055407087129e-07	Low	(Worst)	0.00974300653805451	0.0403742399369798	Adipose Tissue (up), Uterus (down)
EXTL1	ENSG00000158008	exostosin like glycosyltransferase 1 [Source:HGNC Symbol;Acc:HGNC:3515]	GAG	Transferase	glycosyltransferase	No	No	C.elegans	4	Chordates	Cerebral Cortex	Testis	1.17897567862766e-12	Low	Worst	0.00877174031449643	0.115765067893516	Muscle (up), Nerve (down)
EXTL2	ENSG00000162694	exostosin like glycosyltransferase 2 [Source:HGNC Symbol;Acc:HGNC:3516]	GAG	Transferase	glycosyltransferase	No	No	Zebrafish	4	Chordates	NA	NA	3.15804988853622e-05	Low	(Worst)	0.00500596076370432	0.0680682397904536	Adipose Tissue (up), Blood Vessel (up)
EXTL3	ENSG00000012232	exostosin like glycosyltransferase 3 [Source:HGNC Symbol;Acc:HGNC:3518]	GAG	Transferase	glycosyltransferase	Yes (MIM:605744)	Yes	C.elegans	4	Chordates	NA	NA	0.0612804860054933	Low		0.0159752976104972	0.0465391263189356	Skin (down), Blood (down)
FKRP	ENSG00000181027	fukutin related protein [Source:HGNC Symbol;Acc:HGNC:17997]	O-Linked	Other	transferase	Yes (MIM:613153,606612,607155)	Yes	Drosophila	1	NA	NA	NA	0.000382800164368902	Low	(Worst)	0.00847013835419382	0.072737682045955		Muscle (male)
FKTN	ENSG00000106692	fukutin [Source:HGNC Symbol;Acc:HGNC:3622]	O-Linked	Other	transferase	Yes (MIM:611615,253800,613152,611588)	Yes	Yeast	1	NA	NA	NA	0.000192375264435551	Low	(Worst)	0.00675844585741067	0.0340205922819842	Adipose Tissue (up), Blood Vessel (up), Nerve (up)
FUCA1	ENSG00000179163	alpha-L-fucosidase 1 [Source:HGNC Symbol;Acc:HGNC:4006]	Multiple	Hydrolase	fucohydrolase	No	Yes	C.elegans	1	NA	NA	NA	3.3905830953051e-08	Low	Worst	0.0057193265608053	0.120368572339679	Esophagus (down), Blood (down)	Thyroid (female)
FUCA2	ENSG00000001036	alpha-L-fucosidase 2 [Source:HGNC Symbol;Acc:HGNC:4008]	Multiple	Hydrolase	fucohydrolase	No	No	C.elegans	1	NA	NA	NA	0.000365583505701958	Low	(Worst)	0.00587595350345367	0.064098293952785		Thyroid (female)
FUT1	ENSG00000174951	fucosyltransferase 1 (H blood group) [Source:HGNC Symbol;Acc:HGNC:4012]	Lipid	Transferase	fucosyltransferase	No	Yes	C.elegans	1	NA	NA	NA	0.000508774873537715	Low		0.00696778736910262	0.0724170363055608	Adipose Tissue (down), Ovary (down), Skin (down)
FUT10	ENSG00000172728	fucosyltransferase 10 [Source:HGNC Symbol;Acc:HGNC:19234]	N-Linked	Transferase	fucosyltransferase	No	No	C.elegans	7	Chordates	NA	NA	3.07918840008664e-07	Low	(Worst)	0.00721564137546312	0.0477222497703276	Adipose Tissue (up)
FUT2	ENSG00000176920	fucosyltransferase 2 [Source:HGNC Symbol;Acc:HGNC:4013]	Lipid	Transferase	fucosyltransferase	No	Yes	C.elegans	1	NA	Duodenum	Salivary Gland	5.46581459214613e-12	Low	(Worst)	0.00843814104529571	0.0714277743410789
FUT3	ENSG00000171124	fucosyltransferase 3 (Lewis blood group) [Source:HGNC Symbol;Acc:HGNC:4014]	Lipid	Transferase	fucosyltransferase	No	No	C.elegans	7	Chordates	Colon, Esophagus	Artery, Cervix Uteri, Pancreas, Skin	0.373828733490639	Intermediate	Worst	0.00847494630989527	0.0799586465663762	Lung (down)
FUT4	ENSG00000196371	fucosyltransferase 4 [Source:HGNC Symbol;Acc:HGNC:4015]	Multiple	Transferase	fucosyltransferase	No	No	C.elegans	7	Chordates	Bone Marrow	NA	0.055379992152633	Low	Worst	0.0117604960614633	0.0524693591001732	Blood Vessel (down), Thyroid (down)	Skin (male)
FUT5	ENSG00000130383	fucosyltransferase 5 [Source:HGNC Symbol;Acc:HGNC:4016]	Lipid	Transferase	fucosyltransferase	No	No	C.elegans	7	Chordates	NA	NA	0.00235788381432205	Low	Worst	0.00824589259883902	0.0799586465663762
FUT6	ENSG00000156413	fucosyltransferase 6 [Source:HGNC Symbol;Acc:HGNC:4017]	Lipid	Transferase	fucosyltransferase	No	Yes	C.elegans	7	Chordates	Esophagus	Artery, Colon, Esophagus, Skin	0.0221299532408796	Low	Worst	0.00832152656199198	0.0802284023514133
FUT7	ENSG00000180549	fucosyltransferase 7 [Source:HGNC Symbol;Acc:HGNC:4018]	Multiple	Transferase	fucosyltransferase	No	No	C.elegans	7	Chordates	Lymph Node, Spleen	Colon, Lung	0.905391611564477	High	Worst	0.00692042379079354	0.0644465972900945	Adipose Tissue (down), Blood (down)
FUT8	ENSG00000033170	fucosyltransferase 8 [Source:HGNC Symbol;Acc:HGNC:4019]	N-Linked	Transferase	fucosyltransferase	Yes (MIM:618005)	Yes	C.elegans	1	NA	NA	NA	0.997566109877212	High	(Worst)	0.0125171370854277	0.0504011333001866	Adipose Tissue (up), Adrel Gland (down), Blood Vessel (down), Brain (down), Uterus (down)
FUT9	ENSG00000172461	fucosyltransferase 9 [Source:HGNC Symbol;Acc:HGNC:4020]	O-Linked	Transferase	fucosyltransferase	No	No	C.elegans	7	Chordates	Cerebral Cortex, Stomach	Artery, Brain, Esophagus, Fallopian Tube, Heart	0.0813711620521245	Low	(Worst)	0.0357193571679135	0.0581530934124744
G6PC3	ENSG00000141349	glucose-6-phosphatase catalytic subunit 3 [Source:HGNC Symbol;Acc:HGNC:24861]	Multiple	Other	hydrolase and transporter	Yes (MIM:612541)	Yes	Drosophila	2	Human	NA	NA	1.07483483664146e-05	Low	(Worst)	0.00586302299214105	0.054309506357161
GALC	ENSG00000054983	galactosylceramidase [Source:HGNC Symbol;Acc:HGNC:4115]	Lipid	Hydrolase	galactosylceramidase	No	Yes	C.elegans	1	NA	NA	NA	6.28347214969704e-07	Low	(Worst)	0.00974848285457191	0.0556533907651687	Adipose Tissue (up)
GALNT1	ENSG00000141429	polypeptide N-acetylgalactosaminyltransferase 1 [Source:HGNC Symbol;Acc:HGNC:4123]	O-Linked	Transferase	N-acetylgalactosaminyltransferase	No	No	Ciona	21	Chordates	NA	NA	0.742968960381217	Intermediate	Worst	0.00969720821869786	0.0359816355060817	Adipose Tissue (up), Brain (down), Muscle (down), Blood (down)
GALNT10	ENSG00000164574	polypeptide N-acetylgalactosaminyltransferase 10 [Source:HGNC Symbol;Acc:HGNC:19873]	O-Linked	Transferase	N-acetylgalactosaminyltransferase	No	No	C.elegans	21	Chordates	NA	NA	0.000449260379215831	Low		0.00955450925425424	0.0538632282291039	Blood Vessel (up)
GALNT11	ENSG00000178234	polypeptide N-acetylgalactosaminyltransferase 11 [Source:HGNC Symbol;Acc:HGNC:19875]	O-Linked	Transferase	N-acetylgalactosaminyltransferase	No	No	C.elegans	21	Chordates	NA	NA	0.00404741904705645	Low	Worst	0.0105393860778155	0.0901053527677053	Adipose Tissue (up), Brain (down)	Thyroid (female)
GALNT12	ENSG00000119514	polypeptide N-acetylgalactosaminyltransferase 12 [Source:HGNC Symbol;Acc:HGNC:19877]	O-Linked	Transferase	N-acetylgalactosaminyltransferase	No	No	C.elegans	21	Chordates	NA	NA	0.0028256589510292	Low		0.00931792550073248	0.0351085366194681	Adipose Tissue (up), Muscle (up), Skin (up)
GALNT13	ENSG00000144278	polypeptide N-acetylgalactosaminyltransferase 13 [Source:HGNC Symbol;Acc:HGNC:23242]	O-Linked	Transferase	N-acetylgalactosaminyltransferase	No	No	C.elegans	21	Chordates	Adrenal Gland, Cerebral Cortex	Breast	0.853952804016347	Intermediate	Worst	0.0208251009489997	0.0443719153091287	Prostate (up)	Blood Vessel (female), Nerve (female)
GALNT14	ENSG00000158089	polypeptide N-acetylgalactosaminyltransferase 14 [Source:HGNC Symbol;Acc:HGNC:22946]	O-Linked	Transferase	N-acetylgalactosaminyltransferase	No	Yes	C.elegans	21	Chordates	Kidney	Kidney	3.03253774344532e-09	Low	Worst	0.0197728944531567	0.0447474828185465	Skin (up), Blood (down)
GALNT15	ENSG00000131386	polypeptide N-acetylgalactosaminyltransferase 15 [Source:HGNC Symbol;Acc:HGNC:21531]	O-Linked	Transferase	N-acetylgalactosaminyltransferase	No	No	C.elegans	21	Chordates	Adipose Tissue, Cerebral Cortex, Placenta	Adipose Tissue	5.51634648613177e-10	Low	(Worst)	0.0125054565182338	0.0558421694383943	Adipose Tissue (down), Nerve (down), Skin (down)	Blood Vessel (male), Skin (male)
GALNT16	ENSG00000100626	polypeptide N-acetylgalactosaminyltransferase 16 [Source:HGNC Symbol;Acc:HGNC:23233]	O-Linked	Transferase	N-acetylgalactosaminyltransferase	No	No	C.elegans	21	Chordates	NA	NA	0.0168277172834296	Low	(Worst)	0.0089565978243888	0.0524385446635231	Adipose Tissue (up), Esophagus (up), Lung (up), Muscle (up)
GALNT17	ENSG00000185274	polypeptide N-acetylgalactosaminyltransferase 17 [Source:HGNC Symbol;Acc:HGNC:16347]	O-Linked	Transferase	N-acetylgalactosaminyltransferase	No	No	C.elegans	21	Chordates	Cerebral Cortex	Nerve	NA	NA	(Worst)	0	0.0446298373247884		Adipose Tissue (female), Muscle (male)
GALNT18	ENSG00000110328	polypeptide N-acetylgalactosaminyltransferase 18 [Source:HGNC Symbol;Acc:HGNC:30488]	O-Linked	Transferase	N-acetylgalactosaminyltransferase	No	No	C.elegans	21	Chordates	Thyroid Gland	NA	0.0476851755722948	Low		0.0103777954080246	0.0522758171843246	Blood Vessel (up)
GALNT2	ENSG00000143641	polypeptide N-acetylgalactosaminyltransferase 2 [Source:HGNC Symbol;Acc:HGNC:4124]	O-Linked	Transferase	N-acetylgalactosaminyltransferase	No	No	C.elegans	21	Chordates	NA	NA	0.881985612838068	Intermediate	(Worst)	0.012483839931575	0.0706895405000509	Uterus (down), Blood (down)
GALNT3	ENSG00000115339	polypeptide N-acetylgalactosaminyltransferase 3 [Source:HGNC Symbol;Acc:HGNC:4125]	O-Linked	Transferase	N-acetylgalactosaminyltransferase	Yes (MIM:601756)	Yes	C.elegans	21	Chordates	NA	NA	2.0116310885668e-05	Low	Worst	0.00967199613185427	0.0376103317176713	Blood Vessel (up), Lung (down)
GALNT4	ENSG00000257594	polypeptide N-acetylgalactosaminyltransferase 4 [Source:HGNC Symbol;Acc:HGNC:4126]	O-Linked	Transferase	N-acetylgalactosaminyltransferase	No	No	C.elegans	21	Chordates	NA	NA	0.112929757253281	Intermediate		0.0007625693245208	0.0471900424204189	Blood Vessel (down), Blood (down)
GALNT5	ENSG00000136542	polypeptide N-acetylgalactosaminyltransferase 5 [Source:HGNC Symbol;Acc:HGNC:4127]	O-Linked	Transferase	N-acetylgalactosaminyltransferase	No	No	C.elegans	21	Chordates	Lung, Rectum, Stomach	Cervix Uteri, Ovary, Pancreas, Prostate	1.33613590422636e-12	Low	(Worst)	0.0154672163398417	0.0361884888488243	Adipose Tissue (up), Blood Vessel (up), Colon (down), Esophagus (down), Nerve (up), Skin (up)	Blood Vessel (female)
GALNT6	ENSG00000139629	polypeptide N-acetylgalactosaminyltransferase 6 [Source:HGNC Symbol;Acc:HGNC:4128]	O-Linked	Transferase	N-acetylgalactosaminyltransferase	No	No	C.elegans	21	Chordates	Cervix, uterine, Stomach	NA	1.65843390047223e-06	Low	(Worst)	0.0113997548917325	0.047482490997143
GALNT7	ENSG00000109586	polypeptide N-acetylgalactosaminyltransferase 7 [Source:HGNC Symbol;Acc:HGNC:4129]	O-Linked	Transferase	N-acetylgalactosaminyltransferase	No	No	C.elegans	21	Chordates	NA	NA	0.000181549323194455	Low	Worst DEL; Better AMP	0.00950576835371246	0.0754517125610373	Adipose Tissue (up)
GALNT8	ENSG00000130035	polypeptide N-acetylgalactosaminyltransferase 8 [Source:HGNC Symbol;Acc:HGNC:4130]	O-Linked	Transferase	N-acetylgalactosaminyltransferase	No	No	C.elegans	21	Chordates	Rectum, Testis	NA	1.87452420046286e-10	Low	(Worst)	0.0151468772204439	0.0703194335371668	Adipose Tissue (up), Blood Vessel (up)	Skin (male)
GALNT9	ENSG00000182870	polypeptide N-acetylgalactosaminyltransferase 9 [Source:HGNC Symbol;Acc:HGNC:4131]	O-Linked	Transferase	N-acetylgalactosaminyltransferase	No	No	C.elegans	21	Chordates	Cerebral Cortex, Thyroid Gland	Brain	0.594228592829193	Intermediate	Worst	0.0110133944700058	0.0744969131732461
GALNTL5	ENSG00000106648	polypeptide N-acetylgalactosaminyltransferase like 5 [Source:HGNC Symbol;Acc:HGNC:21725]	O-Linked	Transferase	N-acetylgalactosaminyltransferase like	No	No	C.elegans	21	Chordates	Testis	Breast	6.05278672454337e-13	Low	Worst	0.0105700052052982	0.0903776091046898
GALNTL6	ENSG00000174473	polypeptide N-acetylgalactosaminyltransferase like 6 [Source:HGNC Symbol;Acc:HGNC:33844]	O-Linked	Transferase	N-acetylgalactosaminyltransferase like	No	No	C.elegans	21	Chordates	Cerebral Cortex, Testis	NA	0.00165568126276253	Low	Worst DEL; Better AMP	0.0155575353691215	0.0813122153365884	Brain (down), Muscle (up)	Heart (male)
GANAB	ENSG00000089597	glucosidase II alpha subunit [Source:HGNC Symbol;Acc:HGNC:4138]	N-Linked	Hydrolase	glucosidase	Yes (MIM:600666)	Yes	C.elegans	7	Mammals	NA	NA	0.99994841038629	High		0.0123238550997207	0.0631465384424224		Muscle (male)
GBGT1	ENSG00000148288	globoside alpha-1,3-N-acetylgalactosaminyltransferase 1 (FORS blood group) [Source:HGNC Symbol;Acc:HGNC:20460]	Lipid	Transferase	acetylgalactosaminyltransferase	No	No	Zebrafish	3	Mammals	NA	NA	0.000100077199027406	Low	(Worst)	0.00660804815950771	0.0511708668640903	Adipose Tissue (up), Blood (down)
GCNT1	ENSG00000187210	glucosaminyl (N-acetyl) transferase 1 [Source:HGNC Symbol;Acc:HGNC:4203]	O-Linked	Transferase	acetylglucosaminyltransferase	No	No	C.elegans	8	Chordates	Duodenum	NA	0.0665766367898709	Low	(Worst)	0.014359805409998	0.0377058102582369
GCNT2	ENSG00000111846	glucosaminyl (N-acetyl) transferase 2 (I blood group) [Source:HGNC Symbol;Acc:HGNC:4204]	Lipid	Transferase	acetylglucosaminyltransferase	No	Yes	C.elegans	8	Chordates	Prostate	NA	0.0193977222149499	Low	Worst	0.0178938683662447	0.078554957895662	Adipose Tissue (up), Muscle (up), Ovary (down)
GCNT3	ENSG00000140297	glucosaminyl (N-acetyl) transferase 3, mucin type [Source:HGNC Symbol;Acc:HGNC:4205]	O-Linked	Transferase	acetylglucosaminyltransferase	No	No	C.elegans	8	Chordates	Colon, Gallbladder, Rectum, Small Intestine	Prostate, Skin, Thyroid	4.04466927083348e-09	Low		0.00723271784255706	0.0424806527983671
GCNT4	ENSG00000176928	glucosaminyl (N-acetyl) transferase 4 [Source:HGNC Symbol;Acc:HGNC:17973]	O-Linked	Transferase	acetylglucosaminyltransferase	No	No	C.elegans	8	Chordates	Duodenum, Small Intestine	NA	0.0212350420721519	Low	(Worst)	0.00977341226138861	0.0621657007662456	Blood Vessel (down)
GCNT7	ENSG00000124091	glucosaminyl (N-acetyl) transferase family member 7 [Source:HGNC Symbol;Acc:HGNC:16099]	O-Linked	Transferase	acetylglucosaminyltransferase	No	No	C.elegans	8	Chordates	Bone Marrow	NA	NA	NA	(Worst)	0.00356406206277986	0.0460971419007448
GLA	ENSG00000102393	galactosidase alpha [Source:HGNC Symbol;Acc:HGNC:4296]	Lipid	Hydrolase	galactosidase	No	Yes	C.elegans	1	NA	NA	NA	NA	NA	(Worst)	0.0074140941702051	0.0255150268988124
GLB1	ENSG00000170266	galactosidase beta 1 [Source:HGNC Symbol;Acc:HGNC:4298]	Multiple	Hydrolase	probable galactosidase	No	Yes	C.elegans	3	Vertebrates	NA	NA	4.86457143252396e-08	Low		0.00840834747985682	0.0597019152651274	Lung (down), Blood (down)
GMPPA	ENSG00000144591	GDP-mannose pyrophosphorylase A [Source:HGNC Symbol;Acc:HGNC:22923]	Multiple	Other	other	Yes (MIM:615510)	Yes	C.elegans	3	Mammals	NA	NA	2.35237377979873e-06	Low	Worst	0.00733976142411085	0.0737674589692342	Adipose Tissue (up), Blood Vessel (up)
GMPPB	ENSG00000173540	GDP-mannose pyrophosphorylase B [Source:HGNC Symbol;Acc:HGNC:22932]	Multiple	Other	nucleotidyltransferase/guanyltransferase	Yes (MIM:615350;615351;615352)	Yes	Yeast	3	Mammals	NA	NA	8.24535896597197e-05	Low	(Worst)	0.00576803481581574	0.0770319222298861	Blood Vessel (up)
GNE	ENSG00000159921	glucosamine (UDP-N-acetyl)-2-epimerase/N-acetylmannosamine kinase [Source:HGNC Symbol;Acc:HGNC:23657]	N-Linked	Hydrolase	hydrolase/transferase	Yes (MIM:605820,269921)	Yes	Zebrafish	1	NA	NA	NA	4.85673826932321e-07	Low	Worst	0.00884652605083512	0.0578923350862754	Blood Vessel (down)	Muscle (male)
GPAA1	ENSG00000197858	glycosylphosphatidylinositol anchor attachment 1 [Source:HGNC Symbol;Acc:HGNC:4446]	GPI	Other	other - it's an anchor protein involved in GPI biosynthesis	Yes (MIM:617810)	Yes	Yeast	1	NA	NA	NA	2.89309136314948e-07	Low	Worst	0.00759430456894747	0.12050191954154
GXYLT1	ENSG00000151233	glucoside xylosyltransferase 1 [Source:HGNC Symbol;Acc:HGNC:27482]	O-Linked	Transferase	xylosyltransferase	No	No	C.elegans	5	Chordates	NA	NA	0.987483160840119	High	Worst	0.00826624578250233	0.0456779111230753	Adipose Tissue (up)
GXYLT2	ENSG00000172986	glucoside xylosyltransferase 2 [Source:HGNC Symbol;Acc:HGNC:33383]	O-Linked	Transferase	xylosyltransferase	No	No	C.elegans	5	Chordates	NA	NA	1.76182494127584e-06	Low		0.0057080085298851	0.0635211085631418	Adipose Tissue (up), Blood Vessel (up), Nerve (up), Prostate (up), Skin (up)	Thyroid (female)
ISPD	ENSG00000214960	CDP-L-ribitol pyrophosphorylase A [Source:HGNC Symbol;Acc:HGNC:37276]	O-Linked	Other	nucleotidyltransferase/cytidyltransferase	Yes (MIM:614643;616052)	No	Ciona	1	NA	NA	NA	0.00243660167412645	Low	Worst	0.0051746674675451	0.0532006598679162
KRTCAP2	ENSG00000163463	keratinocyte associated protein 2 [Source:HGNC Symbol;Acc:HGNC:28942]	N-Linked	Other	glycosyltransferase subunit KCP2	No	No	Drosophila	1	NA	NA	NA	0.0299704903065574	Low	Worst	0.00350239431128376	0.090340180194359
LARGE1	ENSG00000133424	LARGE xylosyl- and glucuronyltransferase 1 [Source:HGNC Symbol;Acc:HGNC:6511]	O-Linked	Transferase	xylosyltransferase and glucuronyltransferase	Yes (MIM:613154;608840)	Yes	C.elegans	5	Chordates	NA	NA	NA	NA	Worst	0	0.051196781743862	Heart (down)	Adipose Tissue (female)
LARGE2	ENSG00000165905	LARGE xylosyl- and glucuronyltransferase 2 [Source:HGNC Symbol;Acc:HGNC:16522]	O-Linked	Transferase	xylosyltransferase and glucuronyltransferase	No	No	C.elegans	5	Chordates	Placenta	Spleen	NA	NA	(Worst)	0	0.0403514213750868	Adipose Tissue (up), Lung (down)	Skin (female)
LFNG	ENSG00000106003	LFNG O-fucosylpeptide 3-beta-N-acetylglucosaminyltransferase [Source:HGNC Symbol;Acc:HGNC:6560]	O-Linked	Transferase	acetylglucosaminyltransferase	Yes (MIM:609813)	Yes	Drosophila	3	Chordates	NA	NA	0.424039268574049	Intermediate	Worst	0.00749109327187568	0.0657643946312067
MAGT1	ENSG00000102158	magnesium transporter 1 [Source:HGNC Symbol;Acc:HGNC:28880]	N-Linked	Transferase	transporter	Yes (MIM: 301031)	Yes	Yeast	1	NA	NA	NA	NA	NA		0.00842318456451697	0.02637621232945	Blood Vessel (up)
MAN1A1	ENSG00000111885	mannosidase alpha class 1A member 1 [Source:HGNC Symbol;Acc:HGNC:6821]	N-Linked	Hydrolase	mannosidase	No	No	C.elegans	6	Mammals	NA	NA	0.803866877079253	Intermediate	(Worst)	0.0102766068654966	0.0641139973346664
MAN1A2	ENSG00000198162	mannosidase alpha class 1A member 2 [Source:HGNC Symbol;Acc:HGNC:6822]	N-Linked	Hydrolase	mannosidase	No	No	C.elegans	6	Mammals	NA	NA	0.996263145196637	High	Worst	0.0111319774769092	0.0831760585365147
MAN1B1	ENSG00000177239	mannosidase alpha class 1B member 1 [Source:HGNC Symbol;Acc:HGNC:6823]	N-Linked	Hydrolase	mannosidase	Yes(MIM:614202)	Yes	Yeast	6	Mammals	NA	NA	2.62916999838095e-06	Low	Worst	0.0119252544460529	0.0652938764307611	Adipose Tissue (up), Blood Vessel (up)
MAN1C1	ENSG00000117643	mannosidase alpha class 1C member 1 [Source:HGNC Symbol;Acc:HGNC:19080]	N-Linked	Hydrolase	mannosidase	No	No	C.elegans	6	Mammals	NA	NA	0.0490480402547963	Low	Worst	0.0103444408729419	0.117367685601121	Adipose Tissue (up), Muscle (up), Skin (up), Thyroid (up), Uterus (down)	Adipose Tissue (female)
MAN2A1	ENSG00000112893	mannosidase alpha class 2A member 1 [Source:HGNC Symbol;Acc:HGNC:6824]	N-Linked	Hydrolase	mannosidase	No	No	Yeast	6	Chordates	NA	NA	0.0186444331521237	Low		0.0162177282510499	0.0577887282188027	Esophagus (down)
MAN2A2	ENSG00000196547	mannosidase alpha class 2A member 2 [Source:HGNC Symbol;Acc:HGNC:6825]	N-Linked	Hydrolase	mannosidase	Yes (https://www.jacionline.org/article/S0091-6749(19)31598-2/abstract)	No	Yeast	6	Chordates	NA	NA	3.60787631910875e-09	Low	(Worst)	0.0158766067026902	0.0639939304095421	Nerve (up)
MANBA	ENSG00000109323	mannosidase beta [Source:HGNC Symbol;Acc:HGNC:6831]	N-Linked	Hydrolase	mannosidase	No	Yes	C.elegans	1	NA	NA	NA	1.14972215660264e-11	Low	(Worst DEL)	0.0106759301247298	0.0413344461945721	Blood (down)
MANEA	ENSG00000172469	mannosidase endo-alpha [Source:HGNC Symbol;Acc:HGNC:21072]	N-Linked	Hydrolase	mannosidase	No	No	Drosophila	1	NA	NA	NA	0.000414997365079232	Low	(Worst)	0.00968407596166948	0.0545677056755934
MFNG	ENSG00000100060	MFNG O-fucosylpeptide 3-beta-N-acetylglucosaminyltransferase [Source:HGNC Symbol;Acc:HGNC:7038]	O-Linked	Transferase	acetylglucosaminyltransferase	No	No	Drosophila	3	Chordates	NA	NA	1.32485976962964e-07	Low	(Worst)	0.00444462054671981	0.0407010696444354	Thyroid (down), Blood (down)
MGAT1	ENSG00000131446	alpha-1,3-mannosyl-glycoprotein 2-beta-N-acetylglucosaminyltransferase [Source:HGNC Symbol;Acc:HGNC:7044]	N-Linked	Transferase	mannosidase	No	No	C.elegans	1	NA	NA	NA	0.690362903375764	Intermediate		0.00707544340049281	0.0703721585798241
MGAT2	ENSG00000168282	alpha-1,6-mannosyl-glycoprotein 2-beta-N-acetylglucosaminyltransferase [Source:HGNC Symbol;Acc:HGNC:7045]	N-Linked	Transferase	acetylglucosaminyltransferase	Yes (MIM:212066)	Yes	C.elegans	1	NA	NA	NA	0.955031701312776	High	(Worst)	0.00758193373661318	0.039973072591467	Blood (down)
MGAT3	ENSG00000128268	beta-1,4-mannosyl-glycoprotein 4-beta-N-acetylglucosaminyltransferase [Source:HGNC Symbol;Acc:HGNC:7046]	N-Linked	Transferase	acetylglucosaminyltransferase	No	No	Drosophila	1	NA	Cerebral Cortex	Nerve	0.460179519269915	Intermediate	(Worst)	0.0155228273877095	0.0399854595513962	Adipose Tissue (down), Brain (down), Nerve (down)
MGAT4A	ENSG00000071073	alpha-1,3-mannosyl-glycoprotein 4-beta-N-acetylglucosaminyltransferase A [Source:HGNC Symbol;Acc:HGNC:7047]	N-Linked	Transferase	acetylglucosaminyltransferase	No	No	Drosophila	3	Chordates	NA	NA	0.0598161748111026	Low	Worst	0.0101785912187465	0.0401905015315475	Nerve (up)
MGAT4B	ENSG00000161013	alpha-1,3-mannosyl-glycoprotein 4-beta-N-acetylglucosaminyltransferase B [Source:HGNC Symbol;Acc:HGNC:7048]	N-Linked	Transferase	acetylglucosaminyltransferase	No	No	Drosophila	3	Chordates	NA	NA	0.813383750750224	Intermediate		0.00703346021816194	0.0700610301345244	Adipose Tissue (up), Muscle (down), Blood (down)
MGAT4C	ENSG00000182050	MGAT4 family member C [Source:HGNC Symbol;Acc:HGNC:30871]	N-Linked	Transferase	acetylglucosaminyltransferase	No	No	Drosophila	3	Chordates	Cerebral Cortex, Testis, Thyroid Gland	Thyroid	0.0111690534801191	Low	(Worst)	0.016187762215709	0.0564091620293508	Adipose Tissue (up), Blood Vessel (up), Esophagus (up), Lung (up), Nerve (up)
MGAT5	ENSG00000152127	alpha-1,6-mannosylglycoprotein 6-beta-N-acetylglucosaminyltransferase [Source:HGNC Symbol;Acc:HGNC:7049]	N-Linked	Transferase	acetylglucosaminyltransferase	No	No	C.elegans	2	Vertebrates	NA	NA	0.999925016569622	High	(Worst)	0.0128078829283649	0.0440229529622735	Brain (down), Skin (down), Blood (down)
MGAT5B	ENSG00000167889	alpha-1,6-mannosylglycoprotein 6-beta-N-acetylglucosaminyltransferase B [Source:HGNC Symbol;Acc:HGNC:24140]	Multiple	Transferase	acetylglucosaminyltransferase	No	No	C.elegans	2	Vertebrates	Cerebral Cortex	Liver, Ovary	0.126104149453102	Intermediate	(Worst)	0.0185770347461829	0.0909630209471082	Adipose Tissue (up), Blood Vessel (up), Nerve (up)	Adipose Tissue (female)
MOGS	ENSG00000115275	mannosyl-oligosaccharide glucosidase [Source:HGNC Symbol;Acc:HGNC:24862]	N-Linked	Hydrolase	glucosidase	Yes (MIM:606056)	Yes	Yeast	1	NA	NA	NA	3.25166586108679e-09	Low		0.0109354164115379	0.0318358571738604	Blood Vessel (up)
MPDU1	ENSG00000129255	mannose-P-dolichol utilization defect 1 [Source:HGNC Symbol;Acc:HGNC:7207]	N-Linked	Other	transporter	Yes (MIM:609180)	Yes	C.elegans	1	NA	NA	NA	0.144211427826061	Intermediate	Worst	0.00369132009106409	0.0517421878544664	Lung (down), Muscle (down)
MPI	ENSG00000178802	mannose phosphate isomerase [Source:HGNC Symbol;Acc:HGNC:7216]	N-Linked	Other	isomerase	Yes (MIM:602579)	Yes	Yeast	1	NA	NA	NA	0.000142827839143154	Low	(Worst)	0.00561837492193114	0.0471842934392181	Lung (down)
NAGA	ENSG00000198951	alpha-N-acetylgalactosaminidase [Source:HGNC Symbol;Acc:HGNC:7631]	Lipid	Hydrolase	acetylgalactosaminidase	No	Yes	C.elegans	1	NA	NA	NA	2.01989868135176e-06	Low	(Worst)	0.00645515187510497	0.0476704824365638
NAGPA	ENSG00000103174	N-acetylglucosamine-1-phosphodiester alpha-N-acetylglucosaminidase [Source:HGNC Symbol;Acc:HGNC:17378]	Multiple	Hydrolase	acetylglucosaminidase	No	No	C.elegans	4	Chordates	NA	NA	2.86322915528202e-07	Low	Worst	0.00646549702346332	0.0450421618282507	Adipose Tissue (up)
NANS	ENSG00000095380	N-acetylneuraminate synthase [Source:HGNC Symbol;Acc:HGNC:19237]	Multiple	Other	transferase/synthase	Yes (MIM:610442)	Yes	Drosophila	1	NA	NA	NA	0.00017687867479135	Low		0.004773252034679	0.0332307167996431	Blood (down)
NEU1	ENSG00000204386	neuraminidase 1 [Source:HGNC Symbol;Acc:HGNC:7758]	Multiple	Hydrolase	sialidase	No	Yes	Zebrafish	3	Human	NA	NA	1.93153899716433e-05	Low	Worst	0.00815648421720479	0.0591276768805597	Lung (down), Blood (down)
NEU2	ENSG00000115488	neuraminidase 2 [Source:HGNC Symbol;Acc:HGNC:7759]	Multiple	Hydrolase	sialidase	No	No	Mouse	3	Mammals	Skin	NA	3.08678522547744e-12	Low	Worst	0.00901493905409475	0.0877748532131986
NEU3	ENSG00000162139	neuraminidase 3 [Source:HGNC Symbol;Acc:HGNC:7760]	Multiple	Hydrolase	sialidase	No	No	Zebrafish	3	Human	NA	NA	1.64057530076216e-06	Low	(Worst)	0.00580836135554236	0.0639335146735307
NEU4	ENSG00000204099	neuraminidase 4 [Source:HGNC Symbol;Acc:HGNC:21328]	Multiple	Hydrolase	sialidase	No	No	Zebrafish	3	Mammals	Bone Marrow, Cerebral Cortex, Colon, Duodenum, Liver, Rectum, Small Intestine	Thyroid	0.00027758289159766	Low	Worst	0.00864333323356512	0.0957328342507118	Muscle (down)
NUDT14	ENSG00000183828	nudix hydrolase 14 [Source:HGNC Symbol;Acc:HGNC:20141]	N-Linked	Other	hydrolase	No	No	Yeast	1	NA	NA	NA	0.000705232590146412	Low	Worst	0.00389139509302246	0.0761547782244929	Lung (down)
NUS1	ENSG00000153989	NUS1 dehydrodolichyl diphosphate synthase subunit [Source:HGNC Symbol;Acc:HGNC:21042]	N-Linked	Other	transferase/synthase	Yes(MIM:617082)	Yes	Yeast	1	NA	NA	NA	0.869942889520546	Intermediate	(Worst)	0.00319197729780517	0.0638640930807911
OGA	ENSG00000198408	O-GlcNAcase [Source:HGNC Symbol;Acc:HGNC:7056]	O-Linked	Hydrolase	O-GlcNAcase and acetyltransferase	No	No	C.elegans	1	NA	NA	NA	NA	NA	(Worst)	0	0.0575597678795952	Adipose Tissue (up), Lung (up)
OGT	ENSG00000147162	O-linked N-acetylglucosamine (GlcNAc) transferase [Source:HGNC Symbol;Acc:HGNC:8127]	O-Linked	Transferase	acetylglucosaminyltransferases	Yes (MIM:300997)	Yes	C.elegans	14	Chordates	NA	NA	NA	NA	(Worst)	0.0176958038896391	0.0284626258397579	Adipose Tissue (up), Blood Vessel (up)
OST4	ENSG00000228474	oligosaccharyltransferase complex subunit 4, non-catalytic [Source:HGNC Symbol;Acc:HGNC:32483]	N-Linked	Other	glycosyltransferas subunit 4	No	No	Zebrafish	1	NA	NA	NA	NA	NA	Worst	0.000368304865702102	0.0454182604256373
OSTC	ENSG00000198856	oligosaccharyltransferase complex non-catalytic subunit [Source:HGNC Symbol;Acc:HGNC:24448]	N-Linked	Transferase	glycosyltransferas subunit 5	No	No	Drosophila	1	NA	NA	NA	0.608151848832313	Intermediate	(Worst DEL)	0.00311367491146292	0.042536565954479
PGAP1	ENSG00000197121	post-GPI attachment to proteins inositol deacylase 1 [Source:HGNC Symbol;Acc:HGNC:25712]	GPI	Other	hydrolase	Yes (MIM:615802)	Yes	Yeast	1	NA	NA	NA	0.00878588184543819	Low	Worst	0.016436292125448	0.0480991373249291
PGAP2	ENSG00000148985	post-GPI attachment to proteins 2 [Source:HGNC Symbol;Acc:HGNC:17893]	GPI	Other	other - involved in GPI-anchor biosynthesis	Yes (MIM:615187)	Yes	C.elegans	1	NA	NA	NA	0.15222416020635	Intermediate		0.00653658213822176	0.0610329622718051	Adipose Tissue (up), Blood Vessel (up)
PGAP3	ENSG00000161395	post-GPI attachment to proteins phospholipase 3 [Source:HGNC Symbol;Acc:HGNC:23719]	GPI	Other	other - involved in GPI-anchor biosynthesis	Yes (MIM:611801)	Yes	Yeast	1	NA	NA	NA	0.0909847298785156	Low	Worst	0.00465570955863543	0.0778385472021327	Adipose Tissue (up), Blood Vessel (up), Muscle (up), Nerve (up)
PGM1	ENSG00000079739	phosphoglucomutase 1 [Source:HGNC Symbol;Acc:HGNC:8905]	Multiple	Other	isomerase	Yes (MIM:614921)	Yes	Yeast	6	Mammals	NA	Muscle	9.96139807231456e-06	Low	Worst	0.0102049186265271	0.0531024168292486	Adipose Tissue (down), Blood (down)	Adipose Tissue (male)
PGM3	ENSG00000013375	phosphoglucomutase 3 [Source:HGNC Symbol;Acc:HGNC:8907]	Multiple	Other	isomerase	Yes (MIM:615816)	Yes	Yeast	6	Mammals	NA	NA	0.0235635730698108	Low	(Worst)	0.00707729124281964	0.05490114720332	Blood Vessel (up)
PIGA	ENSG00000165195	phosphatidylinositol glycan anchor biosynthesis class A [Source:HGNC Symbol;Acc:HGNC:8957]	GPI	Transferase	acetylglucosaminyltransferase subunit A	Yes (MIM:300868)	Yes	Yeast	3	Mammals	NA	NA	NA	NA	(Worst)	0.00562357756492993	0.0381695933423872	Breast (up)
PIGB	ENSG00000069943	phosphatidylinositol glycan anchor biosynthesis class B [Source:HGNC Symbol;Acc:HGNC:8959]	GPI	Transferase	mannosyltransferase	No	Yes	Yeast	3	Mammals	NA	NA	0.000232191988748325	Low		0.0066825180961282	0.0427465050635277	Skin (up), Blood (down)
PIGC	ENSG00000135845	phosphatidylinositol glycan anchor biosynthesis class C [Source:HGNC Symbol;Acc:HGNC:8960]	GPI	Transferase	acetylglucosaminyltransferase subunit C	Yes (MIM:601730)	Yes	Yeast	1	NA	NA	NA	0.000110183266434322	Low	(Worst)	0.00644953288457756	0.0714531491187623	Blood Vessel (down), Blood (down)	Muscle (male)
PIGG	ENSG00000174227	phosphatidylinositol glycan anchor biosynthesis class G [Source:HGNC Symbol;Acc:HGNC:25985]	GPI	Other	transferase (etholamine phosphate)	Yes (MIM:616917)	Yes	Yeast	1	NA	NA	NA	8.77510701005957e-07	Low	Worst	0.0136814907595467	0.05595192042855	Blood Vessel (up), Nerve (up)
PIGH	ENSG00000100564	phosphatidylinositol glycan anchor biosynthesis class H [Source:HGNC Symbol;Acc:HGNC:8964]	GPI	Transferase	acetylglucosaminyltransferase subunit H	Yes (MIM:618010)	Yes	Zebrafish	1	NA	NA	NA	0.0698815809187974	Low	(Worst)	0.00187558198572421	0.0553162183873432	Muscle (down)
PIGL	ENSG00000108474	phosphatidylinositol glycan anchor biosynthesis class L [Source:HGNC Symbol;Acc:HGNC:8966]	GPI	Other	hydrolase	Yes (MIM:280000)	Yes	Yeast	1	NA	NA	NA	3.55118862990776e-05	Low	(Worst)	0.00383048652621	0.0416799551723759	Adipose Tissue (up), Blood Vessel (up)
PIGM	ENSG00000143315	phosphatidylinositol glycan anchor biosynthesis class M [Source:HGNC Symbol;Acc:HGNC:18858]	GPI	Transferase	mannosyltransferase	Yes (MIM:610293)	Yes	Yeast	1	NA	NA	NA	0.000916857647096851	Low	(Worst)	0.00544815451466936	0.0772748266036744	Thyroid (down)
PIGN	ENSG00000197563	phosphatidylinositol glycan anchor biosynthesis class N [Source:HGNC Symbol;Acc:HGNC:8967]	GPI	Other	transferase (etholamine phosphate)	Yes (MIM:614080)	Yes	Yeast	1	NA	NA	NA	9.02060283775279e-16	Low	Worst	0.00727070414962869	0.0538056118020206	Blood (down)
PIGO	ENSG00000165282	phosphatidylinositol glycan anchor biosynthesis class O [Source:HGNC Symbol;Acc:HGNC:23215]	GPI	Other	transferase (etholamine phosphate)	Yes (MIM:614749)	Yes	Yeast	1	NA	NA	NA	1.12529315374815e-06	Low	Worst	0.0183034696296321	0.0546344129294811	Lung (down)
PIGP	ENSG00000185808	phosphatidylinositol glycan anchor biosynthesis class P [Source:HGNC Symbol;Acc:HGNC:3046]	GPI	Transferase	acetylglucosaminyltransferase subunit P	Yes (MIM:617599)	Yes	Zebrafish	1	NA	NA	NA	0.000394928585804372	Low	(Worst)	0.00373402260305658	0.0356656991103739	Blood Vessel (down), Breast (down)
PIGQ	ENSG00000007541	phosphatidylinositol glycan anchor biosynthesis class Q [Source:HGNC Symbol;Acc:HGNC:14135]	GPI	Transferase	acetylglucosaminyltransferase subunit P	Yes (MIM:618548)	Yes	Yeast	1	NA	NA	NA	3.38787210295676e-10	Low	(Worst)	0.00982976193405192	0.055223985935202	Esophagus (up)	Muscle (male)
PIGT	ENSG00000124155	phosphatidylinositol glycan anchor biosynthesis class T [Source:HGNC Symbol;Acc:HGNC:14938]	GPI	Other	other - involved in GPI-anchor biosynthesis	Yes (MIM:615398)	Yes	Yeast	1	NA	NA	NA	4.65840286191537e-12	Low		0.00719251154630712	0.0378930246479594	Skin (up), Uterus (down)
PIGV	ENSG00000060642	phosphatidylinositol glycan anchor biosynthesis class V [Source:HGNC Symbol;Acc:HGNC:26031]	GPI	Transferase	mannosyltransferase	Yes (MIM:239300)	Yes	Yeast	1	NA	NA	NA	7.2042376998992e-06	Low	Worst	0.0075587275730386	0.119921637031587	Lung (down), Blood (down)
PIGW	ENSG00000277161	phosphatidylinositol glycan anchor biosynthesis class W [Source:HGNC Symbol;Acc:HGNC:23213]	GPI	Other	transferase	Yes (MIM:616025)	Yes	Yeast	1	NA	NA	NA	5.93368987083235e-07	Low	Worst	0.00657007799840953	0.0571191859818712
PIGX	ENSG00000163964	phosphatidylinositol glycan anchor biosynthesis class X [Source:HGNC Symbol;Acc:HGNC:26046]	GPI	Transferase	transferase	No	No	Drosophila	1	NA	NA	NA	NA	NA	Worst	0.00273176061919043	0.119504509115966	Adipose Tissue (up), Brain (down), Blood (down)	Thyroid (female)
PIGY	ENSG00000255072	phosphatidylinositol glycan anchor biosynthesis class Y [Source:HGNC Symbol;Acc:HGNC:28213]	GPI	Transferase	acetylglucosaminyltransferase subunit Y	Yes (MIM:616809)	Yes	Mouse	1	NA	Colon	NA	0.106390613184656	Intermediate	(Worst DEL)	0.000581336798049934	0.0388124045203989
PIGZ	ENSG00000119227	phosphatidylinositol glycan anchor biosynthesis class Z [Source:HGNC Symbol;Acc:HGNC:30596]	GPI	Transferase	mannosyltransferase	No	No	Chimp	1	NA	Colon, Rectum	NA	0.000159853219090366	Low	Worst	0.00600584771152673	0.121585603183577	Blood Vessel (up), Muscle (up)
PMM1	ENSG00000100417	phosphomannomutase 1 [Source:HGNC Symbol;Acc:HGNC:9114]	N-Linked	Other	isomerase	No	No	Yeast	1	NA	NA	NA	0.000159924654790979	Low	(Worst)	0.00463815247876467	0.0487559011751094	Adipose Tissue (down)
PMM2	ENSG00000140650	phosphomannomutase 2 [Source:HGNC Symbol;Acc:HGNC:9115]	N-Linked	Other	isomerase	Yes (MIM:212065)	Yes	Yeast	1	NA	NA	NA	4.03082648601013e-10	Low	(Worst)	0.00300334209100585	0.0391812400231222	Skin (up)
POFUT1	ENSG00000101346	protein O-fucosyltransferase 1 [Source:HGNC Symbol;Acc:HGNC:14988]	O-Linked	Transferase	fucosyltransferase	Yes (MIM:615327)	Yes	C.elegans	1	NA	NA	NA	0.987586067238811	High	(Worst)	0.00693472580971918	0.0522837495733194
POFUT2	ENSG00000186866	protein O-fucosyltransferase 2 [Source:HGNC Symbol;Acc:HGNC:14683]	O-Linked	Transferase	fucosyltransferase	No	No	C.elegans	1	NA	NA	NA	0.0108408721953063	Low	Worst	0.0109240879760452	0.0496997268031	Adipose Tissue (up), Blood Vessel (up), Nerve (up)
POGLUT1	ENSG00000163389	protein O-glucosyltransferase 1 [Source:HGNC Symbol;Acc:HGNC:22954]	O-Linked	Transferase	glucosyltransferase	Yes (MIM:615618)	Yes	Drosophila	2	Chordates	NA	NA	0.000114466389873238	Low	(Worst)	0.00794704032459014	0.0430424397460513	Adipose Tissue (up)
POGLUT2	ENSG00000134901	protein O-glucosyltransferase 2 [Source:HGNC Symbol;Acc:HGNC:19350]	O-Linked	Transferase	glucosyltransferase (MAIN)/ Xylosyltransferase (secondary)	No	No	Ciona	2	Chordates	NA	NA	NA	NA	Worst	0	0.0631605600066014	Adipose Tissue (up), Uterus (down)
POGLUT3	ENSG00000178202	protein O-glucosyltransferase 3 [Source:HGNC Symbol;Acc:HGNC:28496]	O-Linked	Transferase	glucosyltransferase	No	No	Ciona	2	Chordates	NA	NA	NA	NA	Worst	0	0.0720171390450258	Adipose Tissue (up), Blood Vessel (up), Muscle (up)	Adipose Tissue (female)
POMGNT1	ENSG00000085998	protein O-linked mannose N-acetylglucosaminyltransferase 1 (beta 1,2-) [Source:HGNC Symbol;Acc:HGNC:19139]	O-Linked	Transferase	acetylglucosaminyltransferase	Yes (MIM:253280;613151	Yes	C.elegans	1	NA	NA	NA	1.68023697303463e-09	Low		0.0116993011829711	0.056606635816069		Thyroid (female)
POMGNT2	ENSG00000144647	protein O-linked mannose N-acetylglucosaminyltransferase 2 (beta 1,4-) [Source:HGNC Symbol;Acc:HGNC:25902]	O-Linked	Transferase	acetylglucosaminyltransferase	Yes (MIM:614830;618135)	Yes	Zebrafish	1	NA	NA	NA	0.00772677154516411	Low	(Worst)	0.00832506677382766	0.0638975472223332
POMT1	ENSG00000130714	protein O-mannosyltransferase 1 [Source:HGNC Symbol;Acc:HGNC:9202]	O-Linked	Transferase	mannosyltransferase	Yes (MIM:236670;613155;609308)	Yes	Yeast	3	Mammals	NA	NA	4.99835474252924e-10	Low	(Worst)	0.0102724448943492	0.0517206071608255	Adipose Tissue (up), Blood Vessel (up), Colon (up), Nerve (up)
POMT2	ENSG00000009830	protein O-mannosyltransferase 2 [Source:HGNC Symbol;Acc:HGNC:19743]	O-Linked	Transferase	mannosyltransferase	Yes (MIM:613150;613156;613158)	Yes	Yeast	3	Mammals	NA	NA	0.000130414429321649	Low	(Worst)	0.00905394654851749	0.0509356492108201		Skin (male)
PRKCSH	ENSG00000130175	protein kinase C substrate 80K-H [Source:HGNC Symbol;Acc:HGNC:9411]	N-Linked	Other	glucosidase	Yes (MIM:174050)	Yes	Yeast	1	NA	NA	NA	0.140789247885124	Intermediate	Worst	0.0082464893689321	0.0556452961805454
RFNG	ENSG00000169733	RFNG O-fucosylpeptide 3-beta-N-acetylglucosaminyltransferase [Source:HGNC Symbol;Acc:HGNC:9974]	O-Linked	Transferase	acetylglucosaminyltransferase	No	No	Drosophila	3	Chordates	NA	NA	5.67670625784945e-08	Low	Worst	0.00258707223919412	0.103372159680509	Adipose Tissue (up), Colon (up), Esophagus (up)
RFT1	ENSG00000163933	RFT1 homolog [Source:HGNC Symbol;Acc:HGNC:30220]	N-Linked	Other	transporter	Yes (MIM:612015)	Yes	Yeast	1	NA	NA	NA	3.17066987972078e-06	Low	(Worst DEL)	0.00610195565710485	0.074659473438934	Blood (down)
RPN1	ENSG00000163902	ribophorin I [Source:HGNC Symbol;Acc:HGNC:10381]	N-Linked	Transferase	glycosyltransferase subunit 1	No	No	Yeast	1	NA	NA	NA	0.664450734249708	Intermediate	(Worst)	0.00637518195353706	0.0464818844164341	Esophagus (down), Blood (down)
RPN2	ENSG00000118705	ribophorin II [Source:HGNC Symbol;Acc:HGNC:10382]	N-Linked	Transferase	glycosyltransferase subunit 2	No	No	C.elegans	1	NA	NA	NA	0.0316773430272863	Low		0.00948991886291472	0.0378558347179557	Esophagus (down), Muscle (down), Testis (down)
RXYLT1	ENSG00000118600	ribitol xylosyltransferase 1 [Source:HGNC Symbol;Acc:HGNC:13530]	O-Linked	Transferase	xylosyltransferase	No	Yes	Ciona	1	NA	NA	NA	NA	NA	Worst	0	0.0453933106450143	Lung (down)
SLC35A1	ENSG00000164414	solute carrier family 35 member A1 [Source:HGNC Symbol;Acc:HGNC:11021]	Multiple	Other	sialic acid transporter	Yes (MIM:603585)	Yes	C.elegans	4	Chordates	NA	NA	0.208304140627799	Intermediate		0.00337845549212592	0.0533979906905872	Adipose Tissue (up), Blood (down)
SLC35A2	ENSG00000102100	solute carrier family 35 member A2 [Source:HGNC Symbol;Acc:HGNC:11022]	Multiple	Other	galactose transporter	Yes (MIM:300896)	Yes	C.elegans	4	Chordates	NA	NA	NA	NA	(Worst)	0.00933133031385092	0.0291630147252457	Lung (down)
SLC35A3	ENSG00000117620	solute carrier family 35 member A3 [Source:HGNC Symbol;Acc:HGNC:11023]	Multiple	Other	acetylglucosamine transporter	Yes (MIM:615553)	Yes	C.elegans	4	Chordates	NA	NA	0.0693153753308512	Low	(Worst)	0.00526780793363071	0.0704909588468063	Adipose Tissue (up)
SLC35C1	ENSG00000181830	solute carrier family 35 member C1 [Source:HGNC Symbol;Acc:HGNC:20197]	Multiple	Other	fucose transporter	Yes (MIM:266265)	Yes	C.elegans	11	Mammals	NA	NA	0.147014851687706	Intermediate	(Worst)	0.00459923920395093	0.0410996893593021	Adipose Tissue (down), Blood Vessel (down), Lung (down), Muscle (down), Nerve (down), Skin (down), Thyroid (down), Blood (down)	Skin (male)
SLC35D1	ENSG00000116704	solute carrier family 35 member D1 [Source:HGNC Symbol;Acc:HGNC:20800]	Multiple	Other	glucuronic acid and UDP-N-acetylgalactosamine transporter	Yes (MIM:269250)	Yes	Zebrafish	11	Mammals	NA	NA	0.001854200528779	Low	Worst	0.00526905680516087	0.0500161944617059
SLC37A4	ENSG00000137700	solute carrier family 37 member 4 [Source:HGNC Symbol;Acc:HGNC:4061]	Multiple	Other	glucose exchanger	Yes (MIM:232220;232240)	Yes	Yeast	12	Mammals	Duodenum, Kidney	NA	0.000674732363421853	Low	(Worst)	0.0042358494806286	0.074918789004999	Lung (down)
SRD5A3	ENSG00000128039	steroid 5 alpha-reductase 3 [Source:HGNC Symbol;Acc:HGNC:25812]	N-Linked	Other	other (Oxireductase)	Yes (MIM:612379)	Yes	Yeast	1	NA	NA	NA	0.0407270356125485	Low	(Worst)	0.00566341634767853	0.0598024799653731	Blood Vessel (up), Lung (down)
ST3GAL1	ENSG00000008513	ST3 beta-galactoside alpha-2,3-sialyltransferase 1 [Source:HGNC Symbol;Acc:HGNC:10862]	O-Linked	Transferase	sialyltransferase	No	No	Ciona	15	Vertebrates	NA	NA	0.59355924559558	Intermediate	Worst	0.00803684217110831	0.114139238654696	Adipose Tissue (down)
ST3GAL2	ENSG00000157350	ST3 beta-galactoside alpha-2,3-sialyltransferase 2 [Source:HGNC Symbol;Acc:HGNC:10863]	Lipid	Transferase	sialyltransferase	No	No	Zebrafish	15	Vertebrates	NA	NA	0.947101298960924	High	(Worst)	0.0048342954297259	0.047245859084481	Blood Vessel (down), Blood (down)
ST3GAL3	ENSG00000126091	ST3 beta-galactoside alpha-2,3-sialyltransferase 3 [Source:HGNC Symbol;Acc:HGNC:10866]	Multiple	Transferase	sialyltransferase	No	Yes	Zebrafish	15	Vertebrates	NA	NA	0.573989459299218	Intermediate		0.00870412373010845	0.0618158871509276	Adipose Tissue (up), Colon (up)
ST3GAL4	ENSG00000110080	ST3 beta-galactoside alpha-2,3-sialyltransferase 4 [Source:HGNC Symbol;Acc:HGNC:10864]	Multiple	Transferase	sialyltransferase	No	No	Zebrafish	15	Vertebrates	NA	NA	0.439048570873843	Intermediate	(Worst)	0.00643270783360652	0.0782755140201838	Blood (down)
ST3GAL5	ENSG00000115525	ST3 beta-galactoside alpha-2,3-sialyltransferase 5 [Source:HGNC Symbol;Acc:HGNC:10872]	Lipid	Transferase	sialyltransferase	No	Yes	Zebrafish	15	Vertebrates	Thyroid Gland	NA	0.0278549097052091	Low	(Worst)	0.00701109520668338	0.0402040040270995	Adipose Tissue (up), Lung (down)
ST3GAL6	ENSG00000064225	ST3 beta-galactoside alpha-2,3-sialyltransferase 6 [Source:HGNC Symbol;Acc:HGNC:18080]	Lipid	Transferase	sialyltransferase	No	No	Mouse	15	Vertebrates	NA	NA	0.00106167207338745	Low	(Worst)	0.00653893150776132	0.0469184412925806	Esophagus (up), Nerve (up), Blood (down)	Muscle (male)
ST6GAL1	ENSG00000073849	ST6 beta-galactoside alpha-2,6-sialyltransferase 1 [Source:HGNC Symbol;Acc:HGNC:10860]	Multiple	Transferase	sialyltransferase	No	No	Zebrafish	15	Vertebrates	NA	NA	0.814435677774412	Intermediate	Worst	0.0109158005218663	0.1115131942326
ST6GAL2	ENSG00000144057	ST6 beta-galactoside alpha-2,6-sialyltransferase 2 [Source:HGNC Symbol;Acc:HGNC:10861]	Multiple	Transferase	sialyltransferase	No	No	Zebrafish	15	Vertebrates	Cerebral Cortex, Thyroid Gland	Artery, Testis, Thyroid	0.0149364382080836	Low	(Worst)	0.0226819877163731	0.0345557627559164	Skin (up)
ST6GALNAC1	ENSG00000070526	ST6 N-acetylgalactosaminide alpha-2,6-sialyltransferase 1 [Source:HGNC Symbol;Acc:HGNC:23614]	O-Linked	Transferase	sialyltransferase	No	No	Zebrafish	15	Vertebrates	Colon, Rectum	Muscle, Nerve, Spleen	2.24205320873445e-11	Low	(Worst)	0.00950357618244496	0.0911708995408012
ST6GALNAC2	ENSG00000070731	ST6 N-acetylgalactosaminide alpha-2,6-sialyltransferase 2 [Source:HGNC Symbol;Acc:HGNC:10867]	O-Linked	Transferase	sialyltransferase	No	No	Zebrafish	15	Vertebrates	Fallopian Tube	Nerve, Testis	4.43095165859324e-08	Low	(Worst)	0.00521523573309526	0.0905449919977175	Blood (down)
ST6GALNAC3	ENSG00000184005	ST6 N-acetylgalactosaminide alpha-2,6-sialyltransferase 3 [Source:HGNC Symbol;Acc:HGNC:19343]	Lipid	Transferase	sialyltransferase	No	No	Zebrafish	15	Vertebrates	Thyroid Gland	NA	0.178471681213117	Intermediate	(Worst)	0.0201517521567205	0.0601420632758272	Blood (down)
ST6GALNAC4	ENSG00000136840	ST6 N-acetylgalactosaminide alpha-2,6-sialyltransferase 4 [Source:HGNC Symbol;Acc:HGNC:17846]	O-Linked	Transferase	sialyltransferase	No	No	Zebrafish	15	Vertebrates	NA	NA	0.00507720489655408	Low	Worst	0.00528393844740624	0.0506523228357763	Blood (up)
ST6GALNAC5	ENSG00000117069	ST6 N-acetylgalactosaminide alpha-2,6-sialyltransferase 5 [Source:HGNC Symbol;Acc:HGNC:19342]	Lipid	Transferase	sialyltransferase	No	No	Zebrafish	15	Vertebrates	NA	Skin	0.852521023463578	Intermediate	(Worst)	0.0113791881997998	0.0562155657551261	Blood Vessel (up), Nerve (up), Thyroid (up)
ST6GALNAC6	ENSG00000160408	ST6 N-acetylgalactosaminide alpha-2,6-sialyltransferase 6 [Source:HGNC Symbol;Acc:HGNC:23364]	Lipid	Transferase	sialyltransferase	No	No	Zebrafish	15	Vertebrates	NA	NA	0.00205356014302079	Low	Worst	0.00560078413232034	0.0508018771285362	Adipose Tissue (down), Brain (down), Esophagus (up), Lung (up)
ST8SIA1	ENSG00000111728	ST8 alpha-N-acetyl-neuraminide alpha-2,8-sialyltransferase 1 [Source:HGNC Symbol;Acc:HGNC:10869]	Lipid	Transferase	sialyltransferase	No	No	Zebrafish	5	Human	NA	NA	0.211574643725732	Intermediate	(Worst)	0.00712705604120386	0.0492640610768935	Blood Vessel (up)
ST8SIA2	ENSG00000140557	ST8 alpha-N-acetyl-neuraminide alpha-2,8-sialyltransferase 2 [Source:HGNC Symbol;Acc:HGNC:10870]	N-Linked	Transferase	sialyltransferase	No	No	Zebrafish	5	Mammals	Cerebral Cortex, Heart Muscle	NA	0.512756894405073	Intermediate	(Worst)	0.0163002495466731	0.0646082591137885	Muscle (up)
ST8SIA3	ENSG00000177511	ST8 alpha-N-acetyl-neuraminide alpha-2,8-sialyltransferase 3 [Source:HGNC Symbol;Acc:HGNC:14269]	Multiple	Transferase	sialyltransferase	No	No	Zebrafish	5	Human	Cerebral Cortex	Adrenal Gland, Artery, Brain, Cervix Uteri, Heart, Kidney	0.963677659153812	High	Worst	0.0137161884234771	0.0505761682187319	Brain (down)
ST8SIA4	ENSG00000113532	ST8 alpha-N-acetyl-neuraminide alpha-2,8-sialyltransferase 4 [Source:HGNC Symbol;Acc:HGNC:10871]	N-Linked	Transferase	sialyltransferase	No	No	Zebrafish	5	Mammals	NA	Spleen	0.675929296308764	Intermediate		0.0172779835136803	0.0540173939428602	Blood Vessel (up), Brain (down)
ST8SIA5	ENSG00000101638	ST8 alpha-N-acetyl-neuraminide alpha-2,8-sialyltransferase 5 [Source:HGNC Symbol;Acc:HGNC:17827]	Lipid	Transferase	sialyltransferase	No	No	Zebrafish	5	Human	Adrenal Gland, Cerebral Cortex	Adrenal Gland, Brain	0.0183928498018628	Low	Worst	0.0116915379902667	0.039377798354521	Blood (down)	Pituitary (male)
ST8SIA6	ENSG00000148488	ST8 alpha-N-acetyl-neuraminide alpha-2,8-sialyltransferase 6 [Source:HGNC Symbol;Acc:HGNC:23317]	O-Linked	Transferase	sialyltransferase	No	No	Mouse	5	Human	Breast, Lung	NA	2.70748990652578e-08	Low	Worst	0.0126957112276345	0.0339568763703983	Muscle (up), Blood (up)
STT3A	ENSG00000134910	STT3 oligosaccharyltransferase complex catalytic subunit A [Source:HGNC Symbol;Acc:HGNC:6172]	N-Linked	Transferase	glycosyltransferase	Yes (MIM:615596)	Yes	Drosophila	2	Mammals	NA	NA	0.978952343158655	High	(Worst)	0.00834326701324188	0.0747965738005362
STT3B	ENSG00000163527	STT3 oligosaccharyltransferase complex catalytic subunit B [Source:HGNC Symbol;Acc:HGNC:30611]	N-Linked	Transferase	glycosyltransferase	Yes (MIM:615597)	Yes	Yeast	2	Mammals	NA	NA	0.980028091148833	High	(Worst)	0.00799891722160278	0.059354346520251	Adipose Tissue (up)
TMTC1	ENSG00000133687	transmembrane O-mannosyltransferase targeting cadherins 1 [Source:HGNC Symbol;Acc:HGNC:24099]	O-Linked	Transferase	mannosyltransferase	No	No	Ciona	14	Chordates	Spleen	NA	3.06491591423056e-07	Low	(Worst)	0.0170591164304686	0.0488998535834368
TMTC2	ENSG00000179104	transmembrane O-mannosyltransferase targeting cadherins 2 [Source:HGNC Symbol;Acc:HGNC:25440]	O-Linked	Transferase	mannosyltransferase	No	No	Zebrafish	14	Chordates	NA	NA	0.863100805982337	Intermediate		0.0154284031670815	0.0479152803459513	Adipose Tissue (up)
TMTC3	ENSG00000139324	transmembrane O-mannosyltransferase targeting cadherins 3 [Source:HGNC Symbol;Acc:HGNC:26899]	O-Linked	Transferase	mannosyltransferase	No	Yes	Drosophila	14	Chordates	NA	NA	0.00905213224625117	Low	(Worst)	0.0128265239325448	0.0452396236504566	Adipose Tissue (up)
TMTC4	ENSG00000125247	transmembrane O-mannosyltransferase targeting cadherins 4 [Source:HGNC Symbol;Acc:HGNC:25904]	O-Linked	Transferase	mannosyltransferase	No	No	C.elegans	14	Chordates	NA	NA	3.908551911016e-06	Low	Worst	0.0167393091721371	0.0652232633507468	Nerve (up)
TUSC3	ENSG00000104723	tumor suppressor candidate 3 [Source:HGNC Symbol;Acc:HGNC:30242]	N-Linked	Transferase	transporter	Yes (MIM:611093)	Yes	Yeast	1	NA	NA	NA	0.00189876427347781	Low		0.0122307429304982	0.0594870936850943	Adipose Tissue (up)
UGCG	ENSG00000148154	UDP-glucose ceramide glucosyltransferase [Source:HGNC Symbol;Acc:HGNC:12524]	Lipid	Transferase	glucosyltransferase	No	No	C.elegans	1	NA	NA	NA	0.982568591990549	High	(Worst)	0.00522155833568537	0.035800618441705		Skin (male)
UGGT1	ENSG00000136731	UDP-glucose glycoprotein glucosyltransferase 1 [Source:HGNC Symbol;Acc:HGNC:15663]	N-Linked	Transferase	glucosyltransferase	No	No	Yeast	1	NA	NA	NA	0.00289726281334611	Low	Worst	0.0168098795993809	0.0380273065744819	Muscle (down)
UGGT2	ENSG00000102595	UDP-glucose glycoprotein glucosyltransferase 2 [Source:HGNC Symbol;Acc:HGNC:15664]	N-Linked	Transferase	glucosyltransferase	No	No	Yeast	1	NA	NA	NA	1.01866409514518e-21	Low	Worst	0.0213245143165792	0.0658428773613885
UGT8	ENSG00000174607	UDP glycosyltransferase 8 [Source:HGNC Symbol;Acc:HGNC:12555]	Lipid	Transferase	galactosyltransferase	No	No	C.elegans	21	Chordates	Cerebral Cortex	Brain, Nerve	0.226816185725885	Intermediate	(Worst DEL)	0.0111413009295226	0.0453695148764508	Lung (down), Testis (down)	Heart (female)
XXYLT1	ENSG00000173950	xyloside xylosyltransferase 1 [Source:HGNC Symbol;Acc:HGNC:26639]	O-Linked	Transferase	xylosyltransferase	No	No	C.elegans	5	Chordates	NA	NA	0.0516035068341256	Low	Worst	0.00596439100413772	0.116253539192522	Adipose Tissue (up), Blood Vessel (up), Muscle (up)
XYLT1	ENSG00000103489	xylosyltransferase 1 [Source:HGNC Symbol;Acc:HGNC:15516]	GAG	Transferase	xylosyltransferase	Yes (MIM:615777)	Yes	C.elegans	8	Chordates	NA	NA	0.985159711217428	High	(Worst)	0.0214132978684182	0.0363056554378203	Blood Vessel (down), Skin (down)	Skin (male)
XYLT2	ENSG00000015532	xylosyltransferase 2 [Source:HGNC Symbol;Acc:HGNC:15517]	GAG	Transferase	xylosyltransferase	Yes (MIM:605822)	Yes	C.elegans	8	Chordates	NA	NA	0.337133945483576	Intermediate	Worst	0.0136052707342822	0.0552813711940792	Adipose Tissue (up), Blood Vessel (up)

## Sheet: SupTableS2
Sup. Table S2. List of top 5 glycosylation factors that are markers of GTEX tissues
gene	cluster	avg_log2FC	pct.1	pct.2	p_val	p_val_adj
GALNT15	Adipose Tissue	1.95421117163881	1	0.999	0	0
MAN1A1	Adipose Tissue	1.38680458075826	1	1	0	0
DSE	Adipose Tissue	1.08365314299722	1	1	0	0
SLC35C1	Adipose Tissue	0.970258406293279	1	1	0	0
TMTC1	Adipose Tissue	0.748141933686733	1	1	8.46956650344188e-285	2.04116552732949e-282
PGM1	Muscle	4.02934969529942	1	1	0	0
ST3GAL3	Muscle	1.7188024232273	1	1	0	0
B3GNT5	Muscle	1.53731234093788	1	1	0	0
NEU3	Muscle	1.49643074194588	1	1	0	0
B4GALT5	Muscle	1.44044532627622	1	1	0	0
ST6GAL2	Blood Vessel	2.05247004007892	1	0.963	0	0
EXT1	Blood Vessel	1.64291176685312	1	1	0	0
EOGT	Blood Vessel	1.42871891118315	1	1	0	0
TMTC1	Blood Vessel	1.25753987647178	1	1	0	0
POGLUT3	Blood Vessel	1.1285001543024	1	1	0	0
B3GALT2	Heart	1.9096029166287	1	0.987	0	0
GALNT16	Heart	1.38700858387302	1	0.997	0	0
ST3GAL1	Heart	1.35476901150373	1	1	0	0
A4GALT	Heart	1.3397674286292	1	0.999	0	0
LARGE1	Heart	1.28769597913866	1	1	0	0
EXT2	Uterus	0.780739166166739	1	1	2.35879946895152e-81	5.68470672017315e-79
POGLUT2	Uterus	1.05297485337351	1	0.998	4.63701046397455e-78	1.11751952181787e-75
POMGNT2	Uterus	1.40644005872872	1	1	1.82185832452824e-74	4.39067856211307e-72
B3GLCT	Uterus	1.07639733169573	1	1	5.60649358039811e-70	1.35116495287595e-67
POGLUT3	Uterus	1.12213332575662	1	1	6.90659415379206e-66	1.66448919106389e-63
FUT3	Vagina	2.1489688020857	1	0.877	2.17606343648405e-58	5.24431288192656e-56
GCNT3	Vagina	1.829625343772	0.987	0.913	3.16358200171812e-56	7.62423262414066e-54
FUT6	Vagina	1.8100730346732	0.955	0.704	9.45267793449912e-55	2.27809538221429e-52
B3GNT8	Vagina	1.18417928694815	1	0.999	4.61052707872978e-50	1.11113702597388e-47
GALNT5	Vagina	1.12146759150031	1	0.935	4.45116605738704e-39	1.07273101983028e-36
MAN1A1	Breast	0.7852517061318	1	1	2.27498375515101e-110	5.48271084991393e-108
GALNT15	Breast	1.28583149790785	1	1	1.61165584379596e-104	3.88409058354826e-102
DSE	Breast	0.575936839289798	1	1	1.30112907243322e-91	3.13572106456407e-89
GALNT6	Breast	1.10730966464181	1	1	5.91542611868248e-48	1.42561769460248e-45
SLC35C1	Breast	0.600978128480196	1	1	3.05053014836651e-39	7.35177765756329e-37
LARGE2	Skin	2.05342473101321	1	0.944	0	0
B4GALNT3	Skin	1.74120231725256	1	1	0	0
PGAP2	Skin	1.63571822419126	1	1	0	0
LFNG	Skin	1.45449837395501	1	1	0	0
ST6GALNAC2	Skin	1.27558896614879	1	0.989	0	0
FUT2	Salivary Gland	3.25871764647081	1	0.995	2.6537318777193e-104	6.39549382530352e-102
GCNT3	Salivary Gland	2.36420394419315	1	0.913	2.28932555938296e-97	5.51727459811293e-95
FUT6	Salivary Gland	2.27779003211116	1	0.704	1.67208322252043e-94	4.02972056627424e-92
B3GNT3	Salivary Gland	2.43740702418363	1	0.825	3.73225060480904e-90	8.99472395758978e-88
FUT3	Salivary Gland	2.49078727270245	1	0.877	4.66704890988423e-88	1.1247587872821e-85
B3GAT1	Brain	3.77716743874361	1	0.997	0	0
B4GALNT4	Brain	3.19889419840218	1	0.998	0	0
UGT8	Brain	3.00273410247248	1	0.966	0	0
MGAT5B	Brain	2.8392577990207	1	0.99	0	0
ST8SIA3	Brain	2.68241897238083	1	0.737	0	0
NEU1	Adrenal Gland	1.05922364186476	1	1	1.07553540543628e-141	2.59204032710142e-139
TUSC3	Adrenal Gland	1.54842520481179	1	0.994	9.91223636682792e-140	2.38884896440553e-137
ST3GAL4	Adrenal Gland	1.47760375032192	1	1	2.92712274509316e-139	7.05436581567452e-137
ST3GAL5	Adrenal Gland	1.42620384549148	1	1	5.97735555521604e-135	1.44054268880707e-132
ABO	Adrenal Gland	1.40517664025763	1	1	6.57227279494835e-105	1.58391774358255e-102
ABO	Thyroid	1.91057289772191	1	1	0	0
ST3GAL1	Thyroid	1.47682218827391	1	1	0	0
ST6GAL2	Thyroid	1.45643255696345	1	0.964	7.47073633360926e-306	1.80044745639983e-303
CSGALNACT1	Thyroid	1.31634235556113	1	1	9.04866345622153e-294	2.18072789294939e-291
LARGE2	Thyroid	1.31348387335373	1	0.947	4.06651726088546e-231	9.80030659873395e-229
GALNT18	Lung	1.43304555215108	1	0.997	2.15545315016648e-292	5.19464209190121e-290
FUT1	Lung	1.4881662724857	1	0.999	1.55882715649807e-278	3.75677344716036e-276
B3GNT7	Lung	1.29254686740747	1	1	1.48158718739773e-257	3.57062512162852e-255
MFNG	Lung	0.980269451319509	1	1	3.3179032002682e-230	7.99614671264637e-228
PIGA	Lung	0.761744938117559	1	1	1.56629304387492e-165	3.77476623573856e-163
MFNG	Spleen	2.13393855419769	1	1	1.62114756997142e-141	3.90696564363112e-139
ST6GAL1	Spleen	1.418910539876	1	1	1.2058616376193e-134	2.90612654666252e-132
ST8SIA4	Spleen	0.957047048533573	1	1	5.69356966107846e-125	1.37215028831991e-122
COLGALT1	Spleen	0.932340647897267	1	1	1.66767111169674e-116	4.01908737918914e-114
FUCA1	Spleen	0.943857581913942	1	1	1.79494793205984e-81	4.32582451626422e-79
ALG5	Pancreas	1.32184735142231	1	1	5.64447429124073e-207	1.36031830418902e-204
FUT1	Pancreas	2.22438878418168	1	0.999	5.17064242335282e-188	1.24612482402803e-185
SLC37A4	Pancreas	1.69492286037546	1	1	2.74448923400898e-184	6.61421905396165e-182
LFNG	Pancreas	1.61952013713595	1	1	4.99825038008771e-163	1.20457834160114e-160
LARGE2	Pancreas	1.53928778198644	1	0.948	2.09633223607853e-135	5.05216068894925e-133
GALNT12	Esophagus	1.09236724187366	1	0.999	0	0
B3GNT8	Esophagus	1.11535925089537	1	0.999	3.18761737764272e-247	7.68215788011895e-245
FUT6	Esophagus	2.18718017510144	0.868	0.691	1.43331731150233e-180	3.45429472072062e-178
FUT3	Esophagus	2.62804522626085	0.972	0.869	7.99746675802965e-141	1.92738948868515e-138
FUT2	Esophagus	1.05581434063251	1	0.995	4.23999490659723e-69	1.02183877248993e-66
GALNT12	Stomach	1.45348541205283	1	0.999	2.35373064344532e-167	5.67249085070323e-165
XYLT2	Stomach	2.55477679782109	1	1	9.64267351786823e-157	2.32388431780624e-154
B3GNT3	Stomach	2.59512914768644	0.994	0.823	7.98503438670578e-150	1.92439328719609e-147
ST6GALNAC1	Stomach	2.33250251684405	1	0.995	1.98026435968946e-134	4.77243710685160e-132
B4GALNT3	Stomach	2.31154685850999	1	1	2.34362176265848e-85	5.64812844800693e-83
GALNT12	Colon	1.69406132424071	1	0.999	0	0
ST6GALNAC1	Colon	2.53331870913053	1	0.995	6.07364335154949e-136	1.46374804772343e-133
GCNT3	Colon	1.70822823824751	0.977	0.911	4.76889496927814e-129	1.14930368759603e-126
FUT3	Colon	1.47336367228408	0.976	0.874	4.06783282979356e-122	9.80347711980247e-120
B3GNT3	Colon	1.47483385431077	0.976	0.819	2.10818459466768e-113	5.08072487314911e-111
GCNT3	Small Intestine	1.99649557832472	1	0.913	2.76027388384828e-86	6.65226006007435e-84
ST6GALNAC1	Small Intestine	2.3448875731274	1	0.995	3.37190212063339e-86	8.12628411072646e-84
FUT3	Small Intestine	1.86006242464471	1	0.877	7.83016759619855e-78	1.88707039068385e-75
B3GNT3	Small Intestine	1.8207419312227	1	0.824	9.93756841241633e-77	2.39495398739233e-74
ABO	Small Intestine	1.981078827224	1	1	7.99955364287076e-62	1.92789242793185e-59
NANS	Prostate	1.26792136136629	1	1	6.79276229387659e-108	1.63705571282426e-105
GCNT2	Prostate	1.3190254983376	1	1	5.53863995909103e-101	1.33481223014094e-98
PGM3	Prostate	0.815044792948999	1	1	7.25148795405095e-95	1.74760859692628e-92
GALNT7	Prostate	0.878157439957512	1	1	4.07945964682562e-81	9.83149774884975e-79
LARGE2	Prostate	1.23923084155218	1	0.948	2.63594639668292e-72	6.35263081600584e-70
GALNTL5	Testis	3.04646281072997	1	0.358	1.77072995471776e-305	4.2674591908698e-303
PIGV	Testis	2.00231434888714	1	1	7.05388559020485e-231	1.69998642723937e-228
POMT2	Testis	1.83834433950942	1	1	5.80704025986492e-230	1.39949670262745e-227
POMT1	Testis	1.63733218990304	1	1	3.6475601638365e-222	8.79061999484596e-220
B3GALT4	Testis	1.62256499632669	1	1	2.76124164656377e-177	6.6545923682187e-175
ST6GALNAC2	Nerve	2.43638964482985	1	0.99	0	0
EXTL1	Nerve	2.35993161802878	1	0.983	0	0
FUT8	Nerve	1.14479713142294	1	1	1.16588943368449e-295	2.80979353517961e-293
UGT8	Nerve	1.31729425478474	1	0.971	6.17002961465631e-287	1.48697713713217e-284
GALNT17	Nerve	1.42034380380436	1	0.994	1.52393269871565e-249	3.67267780390471e-247
FUT7	Blood	4.89395205818668	1	0.962	0	0
B3GNT8	Blood	3.30457249558013	1	0.999	0	0
MFNG	Blood	2.36850872776115	1	1	0	0
ST8SIA4	Blood	2.01422518746939	1	1	0	0
GLA	Blood	1.73216133043269	1	1	0	0
TUSC3	Pituitary	1.87109957697031	1	0.993	2.57408430354877e-169	6.20354317155254e-167
C1GALT1C1	Pituitary	1.30567573404716	1	1	4.10200298849457e-160	9.88582720227193e-158
NUDT14	Pituitary	1.56153961735757	1	1	5.98028037363789e-160	1.44124757004673e-157
GMPPB	Pituitary	1.15282136211357	1	1	1.04708803610338e-151	2.52348216700915e-149
LARGE2	Pituitary	1.21138743601248	1	0.948	2.61919639769475e-92	6.31226331844434e-90
STT3B	Ovary	1.17527579950485	1	1	8.93184418780954e-100	2.1525744492621e-97
GALNT10	Ovary	1.5833050526323	1	1	2.00368854458814e-98	4.82888939245742e-96
ST3GAL4	Ovary	1.52204276286105	1	1	8.35699644007137e-93	2.0140361420572e-90
ABO	Ovary	1.80656905946835	1	1	2.02395794789317e-81	4.87773865442253e-79
B3GNT7	Ovary	1.3294480867569	1	1	5.14004090833466e-65	1.23874985890865e-62
ST6GAL1	Liver	3.71715949677872	1	1	7.74208171394203e-147	1.86584169306003e-144
SLC37A4	Liver	2.70279573413059	1	1	4.61873832517918e-142	1.11311593636818e-139
GNE	Liver	1.8392072850852	1	1	6.8871140660579e-140	1.65979448991995e-137
NEU4	Liver	2.95733893239388	1	0.953	1.22679057100048e-136	2.95656527611116e-134
SLC35C1	Liver	2.10737843278137	1	1	3.13007872715187e-120	7.54348973243601e-118

## Sheet: SupTableS3
Sup. Table S3. Glycosylation factors higly correlated in GTEX tissues
GeneA	GeneB	tissue	cor	pval	adjpval
A4GALT	B3GAT3	Pancreas	0.827884518624495	7.2898621454333e-84	2.10035508134224e-79
A4GALT	B3GNT3	Blood	0.806522445992519	4.7251509263012e-174	1.34113958741207e-169
A4GALT	B3GNT6	Blood	0.826393228340553	5.40807152847178e-190	1.5443289056704e-185
A4GALT	B4GALNT1	Ovary	0.808400568488524	7.93471208309534e-43	2.29416330458536e-38
A4GALT	B4GALT5	Kidney	0.859406677455772	4.45936496589144e-27	1.22877801635139e-22
A4GALT	CHSY1	Pancreas	0.827953037085199	6.87306411967972e-84	1.98033596480332e-79
A4GALT	COLGALT1	Pancreas	0.837762916004493	1.13494216273507e-87	3.27374066840931e-83
A4GALT	EOGT	Stomach	0.803801454845258	1.56811864494188e-82	4.47478336520615e-78
A4GALT	EXTL2	Small Intestine	0.822339590879803	3.523369916158e-47	1.01025585605998e-42
A4GALT	FUT2	Blood	0.828661609254051	6.08489065091158e-192	1.73881835240449e-187
A4GALT	FUT3	Blood	0.822513654507432	1.00261922803068e-186	2.85977082411191e-182
A4GALT	FUT6	Blood	0.826755354184823	2.65365621418434e-190	7.57857678208906e-186
A4GALT	GALNT11	Small Intestine	0.840651053890943	3.70982879500329e-51	1.06672417171525e-46
A4GALT	GALNT18	Pancreas	0.81457722975689	4.21091225948727e-79	1.21030040162183e-74
A4GALT	GCNT3	Blood	0.830858546792006	7.40098305427622e-194	2.11638511420083e-189
A4GALT	LFNG	Ovary	0.832680404360772	1.46206398715076e-47	4.22799663804257e-43
A4GALT	POGLUT2	Small Intestine	0.803513167946103	1.53422754381038e-43	4.38114017410492e-39
A4GALT	RPN1	Kidney	0.822002024833066	5.50399281236845e-23	1.43544132546569e-18
A4GALT	ST3GAL2	Stomach	0.810876390478047	4.44618281285898e-85	1.27089689522761e-80
A4GALT	ST3GAL3	Small Intestine	0.835768264669489	4.7601056819824e-50	1.36757836243354e-45
A4GALT	ST3GAL4	Small Intestine	0.889734143398825	6.46786828802001e-65	1.86798504026306e-60
A4GALT	ST6GALNAC3	Small Intestine	0.805900498383952	5.58056665906576e-44	1.5943120888285e-39
A4GALT	ST6GALNAC6	Stomach	0.829804507287024	1.85885725104194e-92	5.33454853904016e-88
A4GALT	ST6GALNAC6	Small Intestine	0.878469266238923	3.04579845340831e-61	8.7910880760724e-57
A4GALT	TMTC1	Small Intestine	0.802470361485241	2.37602280813996e-43	6.78354511723959e-39
A4GALT	TUSC3	Blood	0.825597434457813	2.57043055032337e-189	7.33935035033832e-185
A4GALT	TUSC3	Small Intestine	0.830989097317139	5.34172682737574e-49	1.53344952033475e-44
A4GALT	UGCG	Pancreas	0.837099080930917	2.08355201496301e-87	6.00979743195931e-83
A4GALT	UGGT2	Small Intestine	0.841457053116923	2.41446599018412e-51	6.94352129457149e-47
ABO	B4GALT4	Colon	0.819662171151799	3.45805554817389e-190	9.88416017334543e-186
ABO	B4GALT4	Small Intestine	0.806439434941136	4.43284118460392e-44	1.26668436850057e-39
ABO	GALNT3	Colon	0.867847176780488	2.9667013939813e-238	8.535793250763e-234
ABO	GALNT5	Colon	0.865045006403382	5.76200705643655e-235	1.65744132978397e-230
ABO	GALNT7	Colon	0.81213529116975	5.52829243307922e-184	1.57843805549278e-179
ABO	GALNT7	Small Intestine	0.816134704469505	6.19829533731344e-46	1.77469592097958e-41
ABO	LFNG	Colon	0.807077601203457	5.70197564360704e-180	1.62637451282604e-175
ABO	MGAT4B	Colon	0.902558617116117	1.41463535804051e-286	4.08532545048519e-282
ABO	MGAT4B	Small Intestine	0.865395965946941	2.06048663111564e-57	5.94141320082195e-53
ABO	NANS	Colon	0.869740673739599	1.61181303079706e-240	4.63944262784626e-236
ABO	NEU4	Colon	0.843284253237753	1.03338590276444e-211	2.96561086375339e-207
ABO	POMGNT2	Colon	-0.818697459881149	2.23893833612618e-189	6.39821408314778e-185
ABO	SLC35A3	Colon	0.873506341405008	3.93907466633568e-245	1.13429594091802e-240
ABO	SLC35D1	Colon	0.826921737134719	1.88056308546949e-196	5.38254766323077e-192
ABO	ST3GAL3	Colon	-0.820702927912995	4.55206049602583e-191	1.30152513702371e-186
ABO	UGT8	Colon	0.874226479087948	4.97255376564789e-246	1.43194630789362e-241
ALG1	ALG14	Kidney	0.811123239151041	5.67345535692777e-22	1.44843315262366e-17
ALG1	ALG14	Heart	0.865032931719443	1.54994033967094e-259	4.45669845268982e-255
ALG1	ALG3	Lung	0.820428149496933	5.72445542481953e-142	1.65436761777284e-137
ALG1	ALG3	Liver	0.914049369451299	9.54181083000314e-90	2.75863292906221e-85
ALG1	ALG3	Blood	0.854448454157577	2.45580113106161e-216	7.06116499214145e-212
ALG1	ALG3	Brain	0.815874861777772	0	0
ALG1	ALG3	Kidney	0.953312921377131	5.12671783046405e-47	1.48239046067868e-42
ALG1	ALG3	Heart	0.86422023722515	1.69523205729134e-258	4.8737921647126e-254
ALG1	ALG5	Kidney	0.828885900242935	1.15688947819345e-23	3.05164306557868e-19
ALG1	ALG5	Liver	0.889744750551445	3.03691798544833e-78	8.7748708271544e-74
ALG1	ALG5	Lung	0.804965724174198	1.07242578575606e-132	3.09770188215638e-128
ALG1	ALG8	Kidney	0.850002990432953	6.04297815131297e-26	1.64550295060252e-21
ALG1	ALG8	Heart	0.828094552928777	3.99786426258546e-218	1.13403417672499e-213
ALG1	ALG8	Blood	0.87354773960211	1.13652935234509e-237	3.27638681694043e-233
ALG1	ALG8	Liver	0.800259083347196	1.17993434929929e-51	3.38121987135205e-47
ALG1	ALG8	Adrenal Gland	0.805769597836078	3.52908689115481e-60	1.01485951728939e-55
ALG1	ALG9	Brain	0.8241952678177	0	0
ALG1	B3GALT4	Brain	0.827597593484962	0	0
ALG1	B3GALT4	Kidney	0.803016977863938	2.93227096579261e-21	7.35970689704287e-17
ALG1	B3GALT6	Kidney	0.882128910293828	3.44734561226528e-30	9.71875675009828e-26
ALG1	B3GALT6	Lung	0.851953879775908	5.52934593350997e-164	1.59881037667441e-159
ALG1	B3GALT6	Heart	0.847673765049061	1.05606594544307e-238	3.0208766369399e-234
ALG1	B3GAT3	Brain	0.814135843454378	0	0
ALG1	B3GAT3	Blood	0.846767368726842	1.3315179334675e-208	3.82225537981181e-204
ALG1	B3GNT2	Kidney	0.85297587449926	2.70349772827609e-26	7.3881185918329e-22
ALG1	B4GALT7	Kidney	0.861224853212894	2.63597293543037e-27	7.28082084495223e-23
ALG1	B4GALT7	Brain	0.849090016377676	0	0
ALG1	DAD1	Liver	0.827667003438975	4.10519490587856e-58	1.18090036662503e-53
ALG1	DHDDS	Lung	0.882614963044054	5.69297569532463e-191	1.64640857108788e-186
ALG1	DHDDS	Heart	0.839584042749996	7.26866707356507e-230	2.07142474262457e-225
ALG1	DHDDS	Kidney	0.902671437807903	1.30340449270874e-33	3.72956161543679e-29
ALG1	DHDDS	Blood	0.856693144091647	1.1105511531249e-218	3.19416722661784e-214
ALG1	DOLK	Lung	0.81199456781583	8.35332031303555e-137	2.4133577716391e-132
ALG1	DOLK	Brain	0.847963056342014	0	0
ALG1	DOLK	Stomach	0.811129654603407	3.58766396326559e-85	1.0255696205391e-80
ALG1	DOLK	Adrenal Gland	0.86156787689013	2.42292939814061e-77	6.9942702936125e-73
ALG1	DOLK	Kidney	0.940067947801608	2.01996302115542e-42	5.8368851459307e-38
ALG1	DOLK	Liver	0.892423990740768	2.25664993679164e-79	6.5210413223468e-75
ALG1	DOLK	Heart	0.848513801039819	1.19273421938397e-239	3.41288969534529e-235
ALG1	DPAGT1	Kidney	0.863429099686749	1.37957658294563e-27	3.82059938880963e-23
ALG1	DPAGT1	Liver	0.804389682211334	1.46115836980753e-52	4.18943327791215e-48
ALG1	EXT2	Brain	0.885151629766768	0	0
ALG1	EXT2	Kidney	0.82797432706204	1.42794263267268e-23	3.7609153059333e-19
ALG1	FKTN	Brain	0.812754972597087	0	0
ALG1	FUCA1	Kidney	0.825881307801527	2.30461856794887e-23	6.04847143158181e-19
ALG1	FUCA2	Kidney	0.865397310795923	7.66455213567429e-28	2.1267599266069e-23
ALG1	FUCA2	Adrenal Gland	0.807941260228455	9.73373108206791e-61	2.79981040844601e-56
ALG1	FUCA2	Liver	0.897263777767252	1.72303306520561e-81	4.97991016505725e-77
ALG1	FUT8	Kidney	0.83461158374516	2.995631117323e-24	7.97616741298422e-20
ALG1	GALNT12	Kidney	0.823445739397341	3.99071360307218e-23	1.04345188579528e-18
ALG1	GANAB	Adrenal Gland	0.806496218923612	2.29766752472067e-60	6.60786203434417e-56
ALG1	GANAB	Heart	0.812544628693579	1.47691124061617e-203	4.15130211512393e-199
ALG1	GANAB	Brain	0.89390112191422	0	0
ALG1	GANAB	Liver	0.888880401339239	6.92521031849444e-78	2.00083176521941e-73
ALG1	GANAB	Kidney	0.882699688143547	2.82641841576265e-30	7.97417427639116e-26
ALG1	GLB1	Kidney	0.882427693208934	3.10736620596037e-30	8.76556933039361e-26
ALG1	GLB1	Adrenal Gland	0.810703686343684	1.84638270989904e-61	5.31222769465053e-57
ALG1	GLB1	Brain	0.851885200117756	0	0
ALG1	GLB1	Stomach	0.851846848771329	2.71570763635162e-102	7.8206948511654e-98
ALG1	GLB1	Heart	0.804460790572361	1.64137554771142e-196	4.58862948118205e-192
ALG1	GMPPA	Blood	0.835913524869148	2.27119538775644e-198	6.50402223191812e-194
ALG1	GPAA1	Brain	0.864560628899036	0	0
ALG1	GPAA1	Adrenal Gland	0.820429109266409	4.23627198522805e-64	1.21987688086627e-59
ALG1	GPAA1	Liver	0.830776091858306	6.43943406649959e-59	1.85288275829459e-54
ALG1	GPAA1	Kidney	0.909881289336887	5.36003251990404e-35	1.53822213256206e-30
ALG1	KRTCAP2	Kidney	0.853799090582333	2.15692375560811e-26	5.90004924109042e-22
ALG1	KRTCAP2	Blood	0.82120978273165	1.20675761673386e-185	3.44082799259326e-181
ALG1	MAN1A2	Brain	0.810311071678124	0	0
ALG1	MAN1B1	Kidney	0.833514239550087	3.89646441727732e-24	1.03587506533318e-19
ALG1	MAN1B1	Brain	0.837867453715034	0	0
ALG1	MGAT2	Kidney	0.824569262183058	3.10105804986812e-23	8.1241687826471e-19
ALG1	MGAT4B	Kidney	0.832692101612292	4.73886753084964e-24	1.25854843884305e-19
ALG1	MPI	Brain	0.842609014865448	0	0
ALG1	NAGPA	Kidney	0.841252146623019	5.85102870019804e-25	1.57351714834426e-20
ALG1	NAGPA	Blood	0.920987488767234	1.69247756170028e-310	4.89109090555765e-306
ALG1	NEU3	Brain	0.855590254040471	0	0
ALG1	PGM1	Adrenal Gland	0.818260830892669	1.69465642102466e-63	4.8794242330563e-59
ALG1	PIGC	Brain	0.824843742908756	0	0
ALG1	PIGG	Kidney	0.808069961212117	1.06293770181057e-21	2.69614148064251e-17
ALG1	PIGH	Brain	0.832454955739025	0	0
ALG1	PIGM	Kidney	0.866624401887803	5.28807717686623e-28	1.46945088590759e-23
ALG1	PIGM	Adrenal Gland	0.82437546833974	3.23596949188788e-65	9.32250450917979e-61
ALG1	PIGM	Heart	0.810508258797687	9.4655049350848e-202	2.65715654537701e-197
ALG1	PIGO	Stomach	0.852193867763261	1.84689099810462e-102	5.31923076364112e-98
ALG1	PIGO	Liver	0.812457642825429	2.13145921757189e-54	6.11877997588362e-50
ALG1	PIGO	Heart	0.819923894077371	2.70426908860286e-210	7.63442206403473e-206
ALG1	PIGO	Kidney	0.885936158841559	8.98595334384971e-31	2.54329437490978e-26
ALG1	POGLUT2	Kidney	0.803294816740566	2.77526668868747e-21	6.97063734197632e-17
ALG1	RFT1	Lung	0.805546680043103	4.97943467105593e-133	1.43835949908122e-128
ALG1	RFT1	Brain	0.85196695187749	0	0
ALG1	RFT1	Kidney	0.864717420674957	9.39972667534782e-28	2.60654420707395e-23
ALG1	RFT1	Liver	0.80567056782243	7.56791783882962e-53	2.17025179864117e-48
ALG1	RFT1	Heart	0.86826055754777	9.91585875886226e-264	2.85289172351226e-259
ALG1	RPN1	Heart	0.839015087963652	2.91374143017605e-229	8.3018320828576e-225
ALG1	RPN1	Liver	0.845472159854101	5.90558261848064e-63	1.70198891064612e-58
ALG1	RPN1	Kidney	0.82110009424382	6.71845893139319e-23	1.74894922902028e-18
ALG1	SLC35C1	Blood	0.837134415205764	1.75048867386257e-199	5.01392470854456e-195
ALG1	SLC35C1	Heart	0.848355391780157	1.80132147295489e-239	5.15394099841853e-235
ALG1	SLC35C1	Lung	0.855037790292027	2.07136622260327e-166	5.98976970590188e-162
ALG1	SLC35C1	Kidney	0.861168306311636	2.6797294419771e-27	7.40060879990816e-23
ALG1	STT3A	Kidney	0.88291693454837	2.61994006983697e-30	7.392422901052e-26
ALG1	STT3A	Liver	0.806406299135105	5.1748300349788e-53	1.48419300233227e-48
ALG1	TMTC4	Heart	0.805704443105635	1.42205001133548e-197	3.97861152171441e-193
ALG1	UGGT1	Brain	0.825520670916806	0	0
ALG1	UGGT1	Liver	0.813607924216356	1.14729587715096e-54	3.29423065206355e-50
ALG1	UGGT1	Heart	0.853456019496257	2.42710522229403e-245	6.96069506701705e-241
ALG1	UGGT1	Kidney	0.854937056708651	1.57487455953618e-26	4.31310895620174e-22
ALG1	XXYLT1	Brain	0.85779168965755	0	0
ALG10	ALG6	Brain	0.838140195568417	0	0
ALG10	ALG6	Kidney	0.91035322489127	4.30946057097958e-35	1.23698756229398e-30
ALG10	ALG8	Kidney	0.819340997735634	9.88021542031627e-23	2.56342189080106e-18
ALG10	ALG8	Adrenal Gland	0.804029712638656	9.78924693660101e-60	2.81470217168089e-55
ALG10	ALG9	Brain	0.806089457405826	0	0
ALG10	B3GALNT2	Brain	0.806843720676397	0	0
ALG10	B3GALT4	Kidney	0.820368274922367	7.89175186167286e-23	2.05201331907218e-18
ALG10	B3GNT10	Kidney	0.816616126801203	1.78101103091964e-22	4.59589896528813e-18
ALG10	B3GNT2	Kidney	0.85100968849998	4.61116948230765e-26	1.25723535935118e-21
ALG10	B4GALT7	Kidney	0.807280202172837	1.24807767119753e-21	3.1611311256091e-17
ALG10	DPAGT1	Kidney	0.875604048032454	3.11074350590541e-29	8.721591567507e-25
ALG10	DSE	Kidney	0.835292667897261	2.54213479534318e-24	6.77682293742585e-20
ALG10	EXT2	Kidney	0.844192354242529	2.77157480025649e-25	7.48962658273311e-21
ALG10	EXT2	Brain	0.827408205104108	0	0
ALG10	EXTL3	Kidney	0.870518151250391	1.58868972512559e-28	4.43260320207291e-24
ALG10	FKTN	Brain	0.852883700639153	0	0
ALG10	FKTN	Kidney	0.885352694870667	1.10760892112993e-30	3.13342563787657e-26
ALG10	FUT10	Kidney	0.890701483138482	1.55868317741333e-31	4.42712782880708e-27
ALG10	FUT4	Brain	0.832962993239022	0	0
ALG10	GALNT7	Kidney	0.808848471823775	9.0667365459503e-22	2.30304175003684e-17
ALG10	GALNT7	Brain	0.80900184689022	0	0
ALG10	GANAB	Kidney	0.827079026527824	1.75378845458128e-23	4.61158674132148e-19
ALG10	GBGT1	Kidney	0.802589128846767	3.19104498684595e-21	8.0040981405057e-17
ALG10	GNE	Heart	0.817271505098613	7.74118874597535e-208	2.18169922427823e-203
ALG10	GNE	Kidney	0.847189417853078	1.27342858421708e-25	3.45493909183936e-21
ALG10	GNE	Brain	0.831604571466716	0	0
ALG10	MAN1A2	Kidney	0.89692874804551	1.39219206475837e-32	3.97081020710382e-28
ALG10	MAN1B1	Kidney	0.857813207863328	7.02702587398388e-27	1.93201049379313e-22
ALG10	MANBA	Kidney	0.816737595077811	1.73520084191496e-22	4.47837985289832e-18
ALG10	MANEA	Adrenal Gland	0.802244207853406	2.7596057480869e-59	7.93248672287579e-55
ALG10	MANEA	Kidney	0.812011080968417	4.71665501917879e-22	1.20680335320709e-17
ALG10	MGAT1	Kidney	0.807716779862772	1.14217499077639e-21	2.89472829662368e-17
ALG10	MGAT4A	Brain	0.803931769653204	0	0
ALG10	MGAT4A	Kidney	0.862974912371194	1.5779226366374e-27	4.367374273685e-23
ALG10	MOGS	Brain	0.803823343648896	0	0
ALG10	MOGS	Kidney	0.804464712447194	2.19913819025365e-21	5.53984901506797e-17
ALG10	NEU3	Kidney	0.882798874148566	2.73025445441535e-30	7.70313991768747e-26
ALG10	NEU3	Brain	0.817591258974155	0	0
ALG10	PGM3	Brain	0.814338606018008	0	0
ALG10	PIGC	Kidney	0.866805073578	5.00529898130501e-28	1.39127290484354e-23
ALG10	PIGG	Kidney	0.901808777228243	1.87768802795788e-33	5.36924891594556e-29
ALG10	PIGG	Brain	0.822833036483944	0	0
ALG10	PIGM	Small Intestine	0.839078531698047	8.51751692848453e-51	2.44861576660073e-46
ALG10	PIGM	Adrenal Gland	0.813270382504146	3.8441713962455e-62	1.10631408612549e-57
ALG10	PIGM	Kidney	0.916427130921123	2.32362129292411e-36	6.68366428696691e-32
ALG10	PIGO	Brain	0.816477596939953	0	0
ALG10	PIGO	Kidney	0.857718727044537	7.21782425995336e-27	1.98410771081858e-22
ALG10	PIGV	Kidney	0.805945789285812	1.63433143239543e-21	4.12913836394705e-17
ALG10	POGLUT1	Kidney	0.857396226842568	7.90782907429035e-27	2.17283419474276e-22
ALG10	POMGNT1	Kidney	0.830724289056123	7.5383406891807e-24	1.99547416383302e-19
ALG10	POMGNT2	Kidney	0.818673796389091	1.14240759925075e-22	2.96020657117854e-18
ALG10	POMT1	Kidney	0.866491634650644	5.50572974571104e-28	1.52971195254836e-23
ALG10	RFT1	Kidney	0.891983220304177	9.5962399993079e-32	2.72897873100318e-27
ALG10	RFT1	Brain	0.802022618544142	0	0
ALG10	SLC35A1	Kidney	0.838865240464094	1.06135648808596e-24	2.8447537950168e-20
ALG10	SLC35A3	Kidney	0.892125010183017	9.09148497491038e-32	2.58570924171426e-27
ALG10	SLC35A3	Brain	0.842758626372175	0	0
ALG10	SLC35D1	Kidney	0.80889903796301	8.97335131695484e-22	2.27959016855921e-17
ALG10	SLC35D1	Brain	0.809127105161907	0	0
ALG10	ST3GAL5	Kidney	0.84818307784515	9.8038031498703e-26	2.66281097353627e-21
ALG10	STT3A	Kidney	0.816442642471515	1.84848171071957e-22	4.76871311731435e-18
ALG10	STT3B	Kidney	0.842571825332263	4.19182447301358e-25	1.1296128589877e-20
ALG10	UGGT1	Brain	0.822854495401409	0	0
ALG10	UGGT1	Kidney	0.868463055907479	3.01133051291295e-28	8.38625434541127e-24
ALG10	XXYLT1	Kidney	0.822893225257746	4.51477095560501e-23	1.17943876444225e-18
ALG10B	ALG10	Heart	0.815160410374422	6.54285732760353e-206	1.8423377663066e-201
ALG10B	ALG10	Breast	0.816350459027718	5.10734354423031e-111	1.47500081557371e-106
ALG10B	ALG10	Kidney	0.9131922911336	1.13028906532572e-35	3.24788562921346e-31
ALG10B	ALG10	Small Intestine	0.851087203511966	1.1752003755117e-53	3.38293180094798e-49
ALG10B	ALG10	Brain	0.851464877277248	0	0
ALG10B	ALG6	Small Intestine	0.804424249969541	1.04469157429395e-43	2.98395254365581e-39
ALG10B	ALG6	Brain	0.899202307968504	0	0
ALG10B	ALG6	Kidney	0.850693851240097	5.02052400406478e-26	1.36834381730786e-21
ALG10B	ALG9	Brain	0.829177195568172	0	0
ALG10B	EOGT	Blood	0.863373650341568	6.66285900264493e-226	1.91817047827145e-221
ALG10B	EXT2	Brain	0.808561214451341	0	0
ALG10B	EXTL2	Heart	0.810447018969156	1.07186435964004e-201	3.00850888463766e-197
ALG10B	EXTL3	Kidney	0.816042959449339	2.01351254157584e-22	5.18862046838678e-18
ALG10B	FKTN	Breast	0.847934724485899	4.72905331446689e-128	1.36674369841408e-123
ALG10B	FKTN	Brain	0.890602714338048	0	0
ALG10B	FKTN	Pancreas	0.804639025925834	8.64706337869651e-76	2.47963189447501e-71
ALG10B	FKTN	Vagina	0.804428568170731	1.17261458906687e-36	3.37877167693728e-32
ALG10B	FKTN	Kidney	0.895346057362963	2.60952232922229e-32	7.43661673381768e-28
ALG10B	FKTN	Salivary Gland	0.821198004820374	7.97683464305531e-41	2.30363007656794e-36
ALG10B	FKTN	Heart	0.846144962636551	5.4052666370035e-237	1.5453657315193e-232
ALG10B	FKTN	Spleen	0.811914788079718	8.60387079383814e-58	2.48540015621602e-53
ALG10B	FUT10	Kidney	0.876996411948669	1.96591568816288e-29	5.51852192824202e-25
ALG10B	FUT4	Brain	0.849375514539732	0	0
ALG10B	FUT9	Brain	0.847179211433606	0	0
ALG10B	GALNT13	Brain	0.837062466784083	0	0
ALG10B	GALNT7	Brain	0.868253246971343	0	0
ALG10B	GNE	Brain	0.859953938965043	0	0
ALG10B	GNE	Kidney	0.861584484739157	2.3735255481728e-27	6.55923785237553e-23
ALG10B	MAN1A2	Blood	0.883027889690371	1.36089411183024e-249	3.92563515498551e-245
ALG10B	MAN1A2	Kidney	0.8642148097614	1.09225891256647e-27	3.02774170563425e-23
ALG10B	MAN1A2	Brain	0.82151332522094	0	0
ALG10B	MAN1A2	Testis	0.821055533794182	1.99563347819046e-89	5.75141568414491e-85
ALG10B	MANBA	Small Intestine	0.806844340771588	3.72689826655444e-44	1.0649984486506e-39
ALG10B	MANBA	Brain	0.833697846935012	0	0
ALG10B	MANEA	Blood	0.814527838099285	3.04546301386851e-180	8.6622104503462e-176
ALG10B	MGAT4A	Kidney	0.84845100655466	9.13335080723639e-26	2.48180541485034e-21
ALG10B	MGAT4A	Brain	0.865608264870472	0	0
ALG10B	MGAT4A	Blood	0.8480205416671	7.7962841888317e-210	2.23870300482302e-205
ALG10B	MOGS	Brain	0.801692219912178	0	0
ALG10B	NEU3	Brain	0.809699704869478	0	0
ALG10B	NEU3	Small Intestine	0.853176918338598	3.52088607484966e-54	1.01380393639221e-49
ALG10B	NEU3	Kidney	0.854565860268795	1.74553215817168e-26	4.77909249585824e-22
ALG10B	NUS1	Blood	0.843444194922505	2.18648675346155e-205	6.27237454965515e-201
ALG10B	OGA	Small Intestine	0.853101788463583	3.67800246651309e-54	1.05900725018311e-49
ALG10B	OGA	Brain	0.850995418553082	0	0
ALG10B	PGAP1	Kidney	0.840581978179827	6.92270480309972e-25	1.8599230994488e-20
ALG10B	PGM3	Brain	0.869123328467265	0	0
ALG10B	PGM3	Blood	0.81783988926977	6.82025522741497e-183	1.94227228366324e-178
ALG10B	PIGC	Heart	0.807577564388896	3.45403951186463e-199	9.67614628853757e-195
ALG10B	PIGC	Kidney	0.828517824908743	1.25970758918191e-23	3.3218489126727e-19
ALG10B	PIGG	Brain	0.862885636568093	0	0
ALG10B	PIGG	Kidney	0.877331474132221	1.75891261176492e-29	4.93937839635825e-25
ALG10B	PIGG	Breast	0.809513556769173	9.2224287800413e-108	2.66223851593452e-103
ALG10B	PIGM	Heart	0.80220093555759	1.33672516356754e-194	3.73160196661514e-190
ALG10B	PIGM	Kidney	0.857060404429641	8.69446696490861e-27	2.3880222965818e-22
ALG10B	PIGO	Brain	0.821621837833592	0	0
ALG10B	POGLUT1	Brain	0.814777501649337	0	0
ALG10B	POGLUT1	Blood	0.835590132769688	4.46230866339347e-198	1.27773746267609e-193
ALG10B	POGLUT1	Kidney	0.813236482066864	3.64941756138743e-22	9.35309226807984e-18
ALG10B	POMT1	Kidney	0.865680145759162	7.0384156762557e-28	1.95400496004211e-23
ALG10B	RFT1	Brain	0.816998395928228	0	0
ALG10B	RFT1	Kidney	0.820776603412672	7.21454332120138e-23	1.87686344501054e-18
ALG10B	SLC35A1	Kidney	0.814228346311922	2.96104408856615e-22	7.60248069739359e-18
ALG10B	SLC35A1	Pancreas	0.815189960454554	2.592023737404e-79	7.4507722331678e-75
ALG10B	SLC35A1	Brain	0.834525868769142	0	0
ALG10B	SLC35A1	Heart	0.811896619098991	5.58081789455688e-203	1.56781917111786e-198
ALG10B	SLC35A3	Blood	0.847294453670628	4.04879904303543e-209	1.1624506932459e-204
ALG10B	SLC35A3	Brain	0.92431819907182	0	0
ALG10B	SLC35A3	Adipose Tissue	0.875132835249692	0	0
ALG10B	SLC35A3	Spleen	0.908617776274626	1.32561606410648e-92	3.83354909578953e-88
ALG10B	SLC35A3	Muscle	0.801432104048854	5.41199248159122e-181	1.56276694898428e-176
ALG10B	SLC35A3	Pancreas	0.848957724062668	2.61672126469896e-92	7.55604432394472e-88
ALG10B	SLC35A3	Kidney	0.901618137561134	2.03452052569946e-33	5.8171010870799e-29
ALG10B	SLC35A3	Skin	0.839525080797963	0	0
ALG10B	SLC35A3	Heart	0.853002318867709	8.24626130184329e-245	2.36445050307753e-240
ALG10B	SLC35A3	Breast	0.875494722440324	1.93453825073836e-146	5.59333044435982e-142
ALG10B	SLC35A3	Testis	0.838016977332475	1.78173314053309e-96	5.1424381902066e-92
ALG10B	SLC35D1	Brain	0.849259057694998	0	0
ALG10B	SLC35D1	Heart	0.804248977151765	2.48524767827472e-196	6.94701283508133e-192
ALG10B	ST3GAL5	Kidney	0.864235755881843	1.08545840609224e-27	3.0089992475283e-23
ALG10B	ST6GAL1	Small Intestine	0.801655252107132	3.3384459397091e-43	9.52926009030566e-39
ALG10B	ST8SIA1	Kidney	0.803733994843495	2.54360340316111e-21	6.39614511758893e-17
ALG10B	STT3B	Blood	0.851099437440237	6.54593034236912e-213	1.88071124666607e-208
ALG10B	STT3B	Kidney	0.808304940831023	1.01320525375178e-21	2.57141361349664e-17
ALG10B	UGGT1	Brain	0.834284424007815	0	0
ALG11	ALG10	Brain	0.800629960209122	0	0
ALG11	ALG10	Kidney	0.900420478767596	3.35516442723439e-33	9.58704683437955e-29
ALG11	ALG10B	Kidney	0.833787447871793	3.65022964402333e-24	9.70778573828005e-20
ALG11	ALG10B	Blood	0.832525940219609	2.49673542685165e-195	7.14291038267989e-191
ALG11	ALG5	Liver	0.806629678236756	4.60929929525267e-53	1.32203922386437e-48
ALG11	ALG6	Kidney	0.824508622110659	3.14370661994761e-23	8.23493949095276e-19
ALG11	B3GALNT2	Brain	0.8554704367137	0	0
ALG11	B3GNT2	Kidney	0.815150313234032	2.43543221453355e-22	6.26539291510901e-18
ALG11	DOLK	Liver	0.812097177149005	2.58578878247479e-54	7.42198954233739e-50
ALG11	DPAGT1	Kidney	0.808645773490486	9.45064548351851e-22	2.39942438181051e-17
ALG11	EOGT	Blood	0.817971215268345	5.34095612099031e-183	1.52110430325804e-178
ALG11	EXT2	Kidney	0.839611845227949	8.8189864471243e-25	2.36622225362792e-20
ALG11	EXT2	Brain	0.823814284657941	0	0
ALG11	EXTL3	Kidney	0.836106143634781	2.08749110986873e-24	5.57193127046161e-20
ALG11	FKTN	Kidney	0.856189988791737	1.1104654633113e-26	3.04633990550189e-22
ALG11	FKTN	Brain	0.851407125075288	0	0
ALG11	FUT10	Kidney	0.832017219741682	5.56044297123994e-24	1.47529672912938e-19
ALG11	FUT4	Brain	0.845416309912011	0	0
ALG11	GALNT4	Kidney	0.830563791040006	7.82716350874225e-24	2.07122400768337e-19
ALG11	GANAB	Kidney	0.845070493773893	2.21057943431138e-25	5.98160689130316e-21
ALG11	GANAB	Liver	0.839740223627884	2.48006248128925e-61	7.14381997735368e-57
ALG11	GANAB	Brain	0.823512709314403	0	0
ALG11	GNE	Heart	0.84895852054038	3.73925734766967e-240	1.07028763062349e-235
ALG11	GNE	Brain	0.834601332232203	0	0
ALG11	GXYLT1	Blood	0.825047397101646	7.51450502910111e-189	2.14516575065749e-184
ALG11	GXYLT1	Kidney	0.865141457342208	8.27743237271773e-28	2.29665638613426e-23
ALG11	GXYLT1	Brain	0.81319938747324	0	0
ALG11	MAN1A2	Blood	0.887915293795261	3.77128455657014e-256	1.08831729733501e-251
ALG11	MAN1A2	Heart	0.808704590489963	3.61631307713097e-200	1.01383337117367e-195
ALG11	MAN1A2	Kidney	0.908784148267521	8.85991110513871e-35	2.54146550050904e-30
ALG11	MAN1A2	Testis	0.803085359307999	9.91961300867215e-83	2.85397185872506e-78
ALG11	MANEA	Kidney	0.802252308073999	3.41023486293126e-21	8.54741266045091e-17
ALG11	MANEA	Blood	0.802739093853048	3.1635936963534e-171	8.96942084790116e-167
ALG11	MGAT5	Heart	0.803293873659464	1.60329237465463e-195	4.47815593164785e-191
ALG11	MOGS	Kidney	0.81121075069695	5.57134505504353e-22	1.42264295980537e-17
ALG11	NEU3	Blood	0.811992684875292	2.99393012219815e-178	8.50934819331158e-174
ALG11	NEU3	Kidney	0.863010990498254	1.56120219187406e-27	4.32156378732659e-23
ALG11	NUS1	Blood	0.863404509583184	6.15767988559514e-226	1.77279603906284e-221
ALG11	PIGC	Kidney	0.84010339368863	7.80247215756242e-25	2.09496377430551e-20
ALG11	PIGG	Kidney	0.899740231120065	4.44513059293607e-33	1.2696181999544e-28
ALG11	PIGG	Brain	0.813698395274738	0	0
ALG11	PIGG	Blood	0.802455311039466	5.12452733684989e-171	1.4525472736301e-166
ALG11	PIGM	Liver	0.848424227808475	8.11512014200881e-64	2.33934568333688e-59
ALG11	PIGM	Blood	0.80850692593954	1.46922403052998e-175	4.17230240189904e-171
ALG11	PIGM	Heart	0.807679808191684	2.8163339592962e-199	7.89024122036423e-195
ALG11	PIGM	Kidney	0.895189482067978	2.77534845232933e-32	7.90863294975766e-28
ALG11	PIGO	Brain	0.844187587907649	0	0
ALG11	PIGO	Kidney	0.830124060582319	8.67469088164229e-24	2.29350152219741e-19
ALG11	POGLUT1	Blood	0.834331319882749	6.09830273623387e-197	1.74545620916486e-192
ALG11	POGLUT1	Kidney	0.826135300208576	2.17530121909902e-23	5.71038323025684e-19
ALG11	RFT1	Brain	0.833155717670978	0	0
ALG11	RFT1	Kidney	0.818179463123389	1.27166322151602e-22	3.29170024889422e-18
ALG11	RPN1	Liver	0.808204911496772	2.02922205488385e-53	5.82183807546177e-49
ALG11	SLC35A3	Kidney	0.842105283328279	4.7179751886092e-25	1.27064507779623e-20
ALG11	SLC35A3	Brain	0.820220280911848	0	0
ALG11	SLC35A3	Blood	0.807632739287437	6.81161535052181e-175	1.93381759801314e-170
ALG11	SLC35D1	Kidney	0.803918676550959	2.45189616469676e-21	6.16798999191117e-17
ALG11	SLC35D1	Brain	0.827858156722104	0	0
ALG11	STT3A	Liver	0.825054821509317	1.89180215378832e-57	5.43987709321831e-53
ALG11	STT3A	Kidney	0.816369410911841	1.8777021469086e-22	4.84296937730666e-18
ALG11	STT3A	Adrenal Gland	0.800059819917882	9.66652201808463e-59	2.7782550932177e-54
ALG11	STT3A	Brain	0.822800353636291	0	0
ALG11	STT3B	Kidney	0.822543798530132	4.88010111161381e-23	1.27390159417567e-18
ALG11	STT3B	Blood	0.817678909347971	9.2011348228554e-183	2.61993112945985e-178
ALG11	STT3B	Liver	0.839044857086965	3.86390185632159e-61	1.11288101265774e-56
ALG11	TMTC3	Blood	0.847884700366966	1.06174744354373e-209	3.04859543464711e-205
ALG11	TMTC3	Kidney	0.859058838344362	4.92709893757139e-27	1.35667669246028e-22
ALG11	UGGT1	Kidney	0.877351245821222	1.74738457229788e-29	4.90718009438414e-25
ALG11	UGGT1	Adrenal Gland	0.85957084430734	1.32398490716727e-76	3.82155003604761e-72
ALG11	UGGT1	Heart	0.804440045367808	1.70947573019675e-196	4.77883940376502e-192
ALG11	UGGT1	Brain	0.876134928794356	0	0
ALG11	UGGT1	Liver	0.814722141603842	6.27081112389655e-55	1.80078883044937e-50
ALG12	ALG1	Kidney	0.825781743830856	2.35732310587157e-23	6.185615829807e-19
ALG12	ALG10	Kidney	0.90306696783307	1.10126242101305e-33	3.15170292269725e-29
ALG12	ALG10B	Kidney	0.831175079473195	6.78143948818267e-24	1.79687802118376e-19
ALG12	ALG11	Kidney	0.842810629169527	3.94505667162782e-25	1.06354782810414e-20
ALG12	ALG11	Brain	0.834775263184106	0	0
ALG12	ALG2	Kidney	0.844321977413937	2.68081180105474e-25	7.24569813589075e-21
ALG12	ALG3	Kidney	0.832420711161819	5.05397983576884e-24	1.34168002700155e-19
ALG12	ALG6	Brain	0.806405197177038	0	0
ALG12	ALG6	Kidney	0.896137642906408	1.90826431660722e-32	5.44084321951051e-28
ALG12	ALG8	Kidney	0.883511315570244	2.12725748440237e-30	6.00737513595229e-26
ALG12	ALG8	Heart	0.823962280143029	4.09867377014668e-214	1.16000665042691e-209
ALG12	ALG9	Kidney	0.832664652731367	4.76984927472373e-24	1.26668117339563e-19
ALG12	B3GALNT2	Brain	0.834606541055658	0	0
ALG12	B3GALT4	Kidney	0.874648054903465	4.24935901157393e-29	1.19024545914186e-24
ALG12	B3GALT6	Kidney	0.835655097101864	2.32878973465208e-24	6.21181373821096e-20
ALG12	B3GAT3	Brain	0.815153623443909	0	0
ALG12	B3GAT3	Kidney	0.856201401890975	1.10692002011574e-26	3.03672438318552e-22
ALG12	B3GLCT	Kidney	0.835748638793459	2.27661701681621e-24	6.07378653916397e-20
ALG12	B3GNT2	Kidney	0.82931200784087	1.04803034624268e-23	2.76638090194218e-19
ALG12	B3GNT9	Kidney	0.847508288771509	1.17115459119456e-25	3.17816221412468e-21
ALG12	B3GNTL1	Kidney	0.853864198163404	2.11861095676293e-26	5.79609585551202e-22
ALG12	B4GALNT1	Brain	0.808290772921103	0	0
ALG12	B4GALT1	Brain	0.803930902475426	0	0
ALG12	B4GALT2	Kidney	0.84826531328256	9.59308624204846e-26	2.60586594679004e-21
ALG12	B4GALT3	Brain	0.836982292498793	0	0
ALG12	B4GALT7	Kidney	0.9049116792399	4.96982760220853e-34	1.42335862527252e-29
ALG12	COLGALT1	Brain	0.863508509236595	0	0
ALG12	COLGALT1	Kidney	0.873644131174189	5.8801286336171e-29	1.64514238911339e-24
ALG12	DAD1	Heart	0.82973430987222	9.55911403771355e-220	2.71345011074537e-215
ALG12	DHDDS	Blood	0.813741639779828	1.27307863469068e-179	3.61999909774295e-175
ALG12	DPAGT1	Heart	0.823322126068615	1.67717663487291e-213	4.74523585304592e-209
ALG12	DPAGT1	Kidney	0.940846652216527	1.16279182925423e-42	3.36058466572765e-38
ALG12	DPAGT1	Adrenal Gland	0.81679441699743	4.28294208419646e-63	1.23293053777763e-58
ALG12	DPAGT1	Brain	0.80835773356526	0	0
ALG12	DPAGT1	Liver	0.840156315578036	1.90018679110286e-61	5.4736780704509e-57
ALG12	DPM2	Kidney	0.831939308068767	5.66376804793509e-24	1.50237111239526e-19
ALG12	DSE	Kidney	0.857070106355019	8.67070834434227e-27	2.38167016802393e-22
ALG12	EXT2	Kidney	0.883633591551385	2.03773296445624e-30	5.75516921151376e-26
ALG12	EXT2	Brain	0.861664225874158	0	0
ALG12	EXTL3	Kidney	0.91866510551505	7.48836777940808e-37	2.15537689794703e-32
ALG12	FKRP	Kidney	0.896326417150752	1.77036328021083e-32	5.04819089352118e-28
ALG12	FKRP	Blood	0.811188042935972	1.26577507432119e-177	3.59707960620596e-173
ALG12	FKTN	Brain	0.80972258657412	0	0
ALG12	FKTN	Kidney	0.862929615461831	1.599162463564e-27	4.42600195040608e-23
ALG12	FUT10	Kidney	0.863807323902425	1.23311375675361e-27	3.4162183517102e-23
ALG12	FUT2	Brain	0.8064586415666	0	0
ALG12	FUT4	Brain	0.856682616455415	0	0
ALG12	FUT8	Kidney	0.880903782237662	5.26155621607593e-30	1.48191730825779e-25
ALG12	G6PC3	Kidney	0.819307709291932	9.95218691130012e-23	2.5819953722677e-18
ALG12	GALC	Kidney	0.861565951230122	2.38640577352612e-27	6.59459371456208e-23
ALG12	GALNT1	Kidney	0.841640562749247	5.305699781516e-25	1.42765769721033e-20
ALG12	GALNT10	Blood	0.82715354427712	1.21065849216837e-190	3.45812491702973e-186
ALG12	GALNT13	Brain	0.807712279476647	0	0
ALG12	GALNT4	Kidney	0.828606771613799	1.23407616412835e-23	3.25438225242287e-19
ALG12	GALNT6	Kidney	0.827491202052656	1.59567610900752e-23	4.19870254563149e-19
ALG12	GALNT7	Brain	0.831249725811844	0	0
ALG12	GALNT7	Kidney	0.803346277632622	2.74709664759829e-21	6.9007067787669e-17
ALG12	GANAB	Pancreas	0.837987290927409	9.23697921753177e-88	2.66477613446574e-83
ALG12	GANAB	Liver	0.81961774947196	4.20020215025936e-56	1.20722210202755e-51
ALG12	GANAB	Kidney	0.890772632984648	1.5175152693379e-31	4.31110912866204e-27
ALG12	GANAB	Adrenal Gland	0.861244269850036	3.19621492093643e-77	9.2261939907751e-73
ALG12	GANAB	Heart	0.846248787497038	4.14321138726621e-237	1.18466843196103e-232
ALG12	GANAB	Muscle	0.814798746795872	7.77781201705642e-192	2.2470098917276e-187
ALG12	GANAB	Brain	0.8814784517631	0	0
ALG12	GBGT1	Kidney	0.820940471839624	6.95895424251487e-23	1.81120702069935e-18
ALG12	GCNT7	Brain	0.801826708117815	0	0
ALG12	GLB1	Kidney	0.811273627572177	5.49908347340519e-22	1.40457590077715e-17
ALG12	GLB1	Heart	0.813136179538742	4.36864174792933e-204	1.22837468668277e-199
ALG12	GMPPA	Kidney	0.860956345685728	2.85012579264721e-27	7.86976733865748e-23
ALG12	GMPPA	Brain	0.878493976985002	0	0
ALG12	GNE	Heart	0.838490968649373	1.04196101011218e-228	2.96813013340556e-224
ALG12	GNE	Brain	0.90120014764747	0	0
ALG12	GNE	Kidney	0.882312378981025	3.23452239626679e-30	9.1220000619516e-26
ALG12	GPAA1	Kidney	0.887309055389749	5.46881034403306e-31	1.54920459425769e-26
ALG12	GPAA1	Heart	0.836009621660154	4.08479243193646e-226	1.16253192612912e-221
ALG12	GPAA1	Brain	0.847132507901271	0	0
ALG12	GXYLT1	Brain	0.801363755700761	0	0
ALG12	GXYLT1	Kidney	0.843765942058866	3.09173899560106e-25	8.35016867931934e-21
ALG12	KRTCAP2	Kidney	0.866423549024388	5.62070406260211e-28	1.56148779563149e-23
ALG12	KRTCAP2	Heart	0.80158128969744	4.42241779025602e-194	1.23416413272675e-189
ALG12	MAN1A2	Kidney	0.88089119260683	5.28433980640804e-30	1.4882286196787e-25
ALG12	MAN1B1	Kidney	0.928654921140316	3.1060606261784e-39	8.96160611864992e-35
ALG12	MAN1B1	Brain	0.844020834935047	0	0
ALG12	MAN1B1	Blood	0.814406051906849	3.80254522525908e-180	1.08151991296819e-175
ALG12	MAN1B1	Breast	0.812521316619179	3.53692239710521e-109	1.02128634216413e-104
ALG12	MAN1C1	Brain	0.832617694762026	0	0
ALG12	MAN2A2	Brain	0.909931268508049	0	0
ALG12	MAN2A2	Kidney	0.903927547842986	7.61302679860973e-34	2.17976183297794e-29
ALG12	MANBA	Kidney	0.84338752092511	3.40578422523905e-25	9.19357393761029e-21
ALG12	MANBA	Brain	0.839891767992233	0	0
ALG12	MANEA	Kidney	0.80696858747815	1.32943807671943e-21	3.36454188456153e-17
ALG12	MFNG	Kidney	0.801632961737628	3.85204849312934e-21	9.64266197993791e-17
ALG12	MGAT1	Kidney	0.887845647688826	4.49611651812673e-31	1.27415446007193e-26
ALG12	MGAT3	Brain	0.814242553402352	0	0
ALG12	MGAT4A	Kidney	0.891123630807327	1.3294365494888e-31	3.77852456095707e-27
ALG12	MGAT4B	Brain	0.846818631458179	0	0
ALG12	MGAT5	Brain	0.823537296099869	0	0
ALG12	MOGS	Brain	0.890980212260688	0	0
ALG12	MOGS	Blood	0.851175294607668	5.48669996747073e-213	1.57654836865304e-208
ALG12	MOGS	Kidney	0.856295356360153	1.07814892836128e-26	2.95811721474484e-22
ALG12	NAGA	Heart	0.809809625073798	3.89917916141385e-201	1.09387572194304e-196
ALG12	NAGA	Kidney	0.875733179024333	2.98182066429187e-29	8.36132332474083e-25
ALG12	NAGPA	Kidney	0.860462448798852	3.28910670248367e-27	9.07563212416319e-23
ALG12	NEU1	Heart	0.80230863203473	1.08528111855495e-194	3.02988782678171e-190
ALG12	NEU3	Brain	0.808672469755231	0	0
ALG12	NEU3	Kidney	0.878224345626403	1.30552977928061e-29	3.66958310360194e-25
ALG12	NEU3	Blood	0.834811823342973	2.25345701284735e-197	6.45119673637939e-193
ALG12	PGAP2	Kidney	0.801868942088653	3.67752147294767e-21	9.21108803329203e-17
ALG12	PGAP3	Kidney	0.866823226166227	4.97771508672413e-28	1.38365546265671e-23
ALG12	PGM3	Brain	0.835093018261352	0	0
ALG12	PIGB	Kidney	0.829779868488429	9.39969462874438e-24	2.48368131175313e-19
ALG12	PIGC	Heart	0.84534589341584	4.15656569335937e-236	1.18782177819131e-231
ALG12	PIGC	Kidney	0.905988300814461	3.10022859155137e-34	8.88432507480876e-30
ALG12	PIGG	Blood	0.889850520772279	7.85703461095213e-259	2.26761875906689e-254
ALG12	PIGG	Brain	0.922147383315229	0	0
ALG12	PIGG	Kidney	0.910850645010353	3.41974877557335e-35	9.81741478491597e-31
ALG12	PIGH	Brain	0.858675935567993	0	0
ALG12	PIGH	Heart	0.810254968088609	1.58250939556076e-201	4.44099611676216e-197
ALG12	PIGH	Blood	0.827301880999337	9.03300282809303e-191	2.58045791790134e-186
ALG12	PIGL	Brain	0.825301044346873	0	0
ALG12	PIGM	Kidney	0.91195335663693	2.03819983458383e-35	5.85411756489168e-31
ALG12	PIGN	Kidney	0.940083963481371	1.99729869111333e-42	5.77159402771019e-38
ALG12	PIGO	Heart	0.843077714678911	1.27728378663432e-233	3.64626202570499e-229
ALG12	PIGO	Breast	0.850578857705404	1.18743150324357e-129	3.43191453067457e-125
ALG12	PIGO	Prostate	0.811574609933031	1.20703266787135e-58	3.48904862974892e-54
ALG12	PIGO	Pancreas	0.805994057999833	3.13736452400547e-76	9.00109881937169e-72
ALG12	PIGO	Kidney	0.922586685548303	9.49719524266511e-38	2.7364268652691e-33
ALG12	PIGO	Blood	0.812104900041003	2.44728143989022e-178	6.95615276474396e-174
ALG12	PIGO	Brain	0.938157486492412	0	0
ALG12	PIGQ	Breast	0.800560100837758	1.0852156826503e-103	3.13128133071918e-99
ALG12	PIGT	Blood	0.816405060733098	9.73517769476884e-182	2.771020979039e-177
ALG12	PIGT	Kidney	0.857601695612072	7.4611611225592e-27	2.05047629970172e-22
ALG12	PIGV	Kidney	0.891958075427566	9.68855873331031e-32	2.75513544699145e-27
ALG12	PIGV	Heart	0.820329798720944	1.12851634759209e-210	3.18772012704338e-206
ALG12	PIGX	Kidney	0.827495860415847	1.59397086107029e-23	4.19437492382036e-19
ALG12	POFUT1	Heart	0.80545521157996	2.32497150993704e-197	6.50341030759589e-193
ALG12	POFUT1	Kidney	0.884292077201384	1.61520934416801e-30	4.56425856474996e-26
ALG12	POFUT2	Kidney	0.860363367407202	3.38477723489003e-27	9.33893886878508e-23
ALG12	POFUT2	Brain	0.833337525908492	0	0
ALG12	POGLUT1	Brain	0.802494093916578	0	0
ALG12	POGLUT1	Blood	0.818494411345522	2.01252992172328e-183	5.73228897604442e-179
ALG12	POGLUT1	Kidney	0.883324749878638	2.27127808628961e-30	6.41227229321283e-26
ALG12	POGLUT2	Brain	0.855149915333329	0	0
ALG12	POGLUT2	Kidney	0.884652902489981	1.42124641208707e-30	4.01757935768773e-26
ALG12	POGLUT3	Kidney	0.801484534143947	3.96591523545731e-21	9.92470287673192e-17
ALG12	POMGNT1	Breast	0.81015434756293	4.62646072639554e-108	1.33561294710313e-103
ALG12	POMGNT1	Blood	0.816659960801112	6.08104741219451e-182	1.73103095635529e-177
ALG12	POMGNT1	Kidney	0.902601084899118	1.34296407944536e-33	3.84262312051701e-29
ALG12	POMGNT2	Heart	0.814379379407066	3.32978161620772e-205	9.37167035881663e-201
ALG12	POMGNT2	Kidney	0.913632460541608	9.14733912718881e-36	2.62867084498025e-31
ALG12	POMGNT2	Brain	0.8208727567044	0	0
ALG12	POMT1	Kidney	0.912354374570736	1.68570508731041e-35	4.84235643380788e-31
ALG12	POMT1	Brain	0.843161639927318	0	0
ALG12	POMT2	Heart	0.819391338708847	8.48332930995943e-210	2.39416519785675e-205
ALG12	POMT2	Kidney	0.915882098095586	3.04683533522464e-36	8.76208905703902e-32
ALG12	POMT2	Blood	0.818688196082121	1.40086537182585e-183	3.99050509818312e-179
ALG12	POMT2	Brain	0.878758550582109	0	0
ALG12	PRKCSH	Heart	0.84279481580013	2.59281443705067e-233	7.40041096623002e-229
ALG12	PRKCSH	Kidney	0.846146054028389	1.67251921131604e-25	4.53185805498194e-21
ALG12	PRKCSH	Brain	0.802084775061973	0	0
ALG12	RFNG	Brain	0.802316273896329	0	0
ALG12	RFNG	Kidney	0.853334484677096	2.45058082961137e-26	6.70013304624045e-22
ALG12	RFT1	Brain	0.863842284417737	0	0
ALG12	RFT1	Kidney	0.917871935212317	1.12274112375052e-36	3.23068758359212e-32
ALG12	RFT1	Heart	0.845431914959917	3.33891566581432e-236	9.54295486446391e-232
ALG12	RXYLT1	Kidney	0.808095798157129	1.05735549923808e-21	2.68219369491724e-17
ALG12	SLC35A1	Kidney	0.899189517064701	5.57380978423567e-33	1.59165712198634e-28
ALG12	SLC35A3	Brain	0.8027785164777	0	0
ALG12	SLC35A3	Kidney	0.849671168819571	6.6034777261281e-26	1.79687232405672e-21
ALG12	SLC35C1	Kidney	0.812033395156256	4.69475179265441e-22	1.20124614118648e-17
ALG12	SLC35D1	Kidney	0.837282126429624	1.56706408458846e-24	4.18938912373879e-20
ALG12	SLC35D1	Brain	0.83698751185208	0	0
ALG12	SLC37A4	Brain	0.841676971656075	0	0
ALG12	ST3GAL2	Kidney	0.91303263775982	1.2201129773255e-35	3.50562860645163e-31
ALG12	ST3GAL2	Brain	0.816053966821654	0	0
ALG12	ST3GAL3	Kidney	0.840808741305942	6.54030516395504e-25	1.75770701281292e-20
ALG12	ST3GAL5	Kidney	0.865480268796351	7.47548844016518e-28	2.07459755191464e-23
ALG12	ST6GALNAC4	Brain	0.829476481506974	0	0
ALG12	ST6GALNAC6	Kidney	0.801760875896392	3.75647076006568e-21	9.40582713612846e-17
ALG12	ST8SIA5	Brain	0.807567649147763	0	0
ALG12	STT3A	Brain	0.823067599576473	0	0
ALG12	STT3A	Adrenal Gland	0.813313315182688	3.7438088540454e-62	1.07746818819427e-57
ALG12	STT3A	Heart	0.826587806933904	1.19292724861398e-216	3.3811137007466e-212
ALG12	STT3A	Kidney	0.860484603007068	3.26807795008455e-27	9.01826110325831e-23
ALG12	STT3B	Heart	0.823476597528019	1.19438271776811e-213	3.37962533819664e-209
ALG12	STT3B	Kidney	0.865115496811166	8.34222109906775e-28	2.31454924393635e-23
ALG12	TMTC2	Kidney	0.821846466775168	5.69701447235458e-23	1.48498379236394e-18
ALG12	TMTC3	Kidney	0.885484534005438	1.0565922296347e-30	2.98920507685953e-26
ALG12	TMTC4	Kidney	0.818069620778548	1.30225709063687e-22	3.36998089915009e-18
ALG12	UGGT1	Kidney	0.897035783189959	1.33378604147895e-32	3.80462468331871e-28
ALG12	UGGT1	Brain	0.892440146027114	0	0
ALG12	UGGT1	Adrenal Gland	0.820071089719805	5.33284669293647e-64	1.53559320523106e-59
ALG12	UGGT2	Kidney	0.835888745382613	2.20059258883526e-24	5.87250138256578e-20
ALG12	UGT8	Kidney	0.801943839333584	3.62375203174504e-21	9.07713646431815e-17
ALG12	XXYLT1	Kidney	0.854462319438345	1.79626014628584e-26	4.91708252444286e-22
ALG12	XYLT2	Blood	0.867332655885928	2.29429767615331e-230	6.60918331569484e-226
ALG12	XYLT2	Heart	0.806286574762055	4.49805131650698e-198	1.25895958297714e-193
ALG12	XYLT2	Kidney	0.91680012441754	1.92825836918135e-36	5.54759932813474e-32
ALG12	XYLT2	Brain	0.867708322208204	0	0
ALG13	ALG1	Brain	0.816421654202677	0	0
ALG13	ALG10	Kidney	0.811484625602451	5.26318551225093e-22	1.34521758507622e-17
ALG13	ALG10B	Brain	0.827331990599283	0	0
ALG13	ALG10B	Kidney	0.845750282774004	1.85375449663219e-25	5.02070867867862e-21
ALG13	ALG10B	Small Intestine	0.844990017285757	3.57031516781558e-52	1.02703686117383e-47
ALG13	ALG10B	Blood	0.840318003490969	1.98038523254795e-202	5.67697230762195e-198
ALG13	ALG10B	Vagina	0.806714111536988	5.21400725342626e-37	1.50267689043745e-32
ALG13	ALG11	Brain	0.81576736101373	0	0
ALG13	ALG11	Blood	0.815505488982907	5.09371709536506e-181	1.44941719948613e-176
ALG13	ALG12	Brain	0.83555514610544	0	0
ALG13	ALG12	Kidney	0.828417809771439	1.28914679295489e-23	3.39819094622909e-19
ALG13	ALG2	Brain	0.843975271886341	0	0
ALG13	ALG2	Kidney	0.80802586447102	1.07253121013432e-21	2.72004640202165e-17
ALG13	ALG6	Brain	0.859740501207745	0	0
ALG13	ALG6	Heart	0.835291139511568	2.25933224502885e-225	6.42847803678059e-221
ALG13	ALG6	Kidney	0.847814831679534	1.08039172737205e-25	2.93315550064238e-21
ALG13	ALG6	Small Intestine	0.83184955507398	3.47590945848613e-49	9.97968364625953e-45
ALG13	ALG8	Kidney	0.803209101924471	2.82281144677537e-21	7.08864410514231e-17
ALG13	ALG9	Kidney	0.862625934301295	1.74891946028521e-27	4.83891036271712e-23
ALG13	ALG9	Vagina	0.825318071875585	4.63150885675992e-40	1.33656082588378e-35
ALG13	ALG9	Brain	0.876327637054083	0	0
ALG13	B3GALNT2	Blood	0.832388165458105	3.3083410248171e-195	9.46417116969428e-191
ALG13	B3GALNT2	Brain	0.830080895055784	0	0
ALG13	B3GALNT2	Kidney	0.824445002476362	3.18906340486279e-23	8.35279487001662e-19
ALG13	B3GAT3	Kidney	0.87657880082817	2.25732090869016e-29	6.33517113023893e-25
ALG13	B3GLCT	Blood	0.834251839777701	7.18773013718719e-197	2.05720024256435e-192
ALG13	B3GNTL1	Kidney	0.837141754866549	1.6218258210495e-24	4.3348160545011e-20
ALG13	B4GALT3	Small Intestine	0.804351554473642	1.07730203412968e-43	3.07699006988119e-39
ALG13	B4GALT3	Kidney	0.848428196510069	9.18864711107247e-26	2.4966473065495e-21
ALG13	B4GALT3	Brain	0.806029958766692	0	0
ALG13	B4GALT4	Heart	0.83329193934202	2.52430719576611e-223	7.17559563468474e-219
ALG13	C1GALT1	Kidney	0.801704531402996	3.79828427766809e-21	9.5086248607143e-17
ALG13	DPAGT1	Kidney	0.809164704980771	8.49786209799099e-22	2.15990160944637e-17
ALG13	DPAGT1	Brain	0.84549872038915	0	0
ALG13	DPM1	Kidney	0.868870320604732	2.65518363216117e-28	7.3970760808378e-24
ALG13	DPM1	Brain	0.831809009103285	0	0
ALG13	DPM2	Kidney	0.806426736832982	1.48333858310911e-21	3.7507699412497e-17
ALG13	EOGT	Kidney	0.826231330592905	2.1282694601452e-23	5.58798429455724e-19
ALG13	EOGT	Blood	0.818521907042132	1.91173784669247e-183	5.44539408251883e-179
ALG13	EXT1	Kidney	0.844471226398975	2.57988495147913e-25	6.97446097782868e-21
ALG13	EXT2	Heart	0.810030878082985	2.49193480992714e-201	6.99137230273158e-197
ALG13	EXT2	Kidney	0.826322602236464	2.08448532764286e-23	5.47448381598844e-19
ALG13	EXT2	Brain	0.900196318075387	0	0
ALG13	FKTN	Blood	0.812395445326889	1.4511326261627e-178	4.12513471639271e-174
ALG13	FKTN	Heart	0.860189662595185	1.92307829633834e-253	5.52442702189115e-249
ALG13	FKTN	Brain	0.877585035837608	0	0
ALG13	FKTN	Kidney	0.919127048796841	5.90364446434529e-37	1.69965924128501e-32
ALG13	FUT10	Kidney	0.888102867288037	4.0917781802162e-31	1.15985544296408e-26
ALG13	FUT4	Brain	0.850343583091839	0	0
ALG13	FUT8	Kidney	0.809728576422424	7.56834864180113e-22	1.9257663119063e-17
ALG13	GALC	Heart	0.80925111415417	1.20408507972546e-200	3.37685660609005e-196
ALG13	GALC	Kidney	0.865085278364986	8.41825794588567e-28	2.33556148450652e-23
ALG13	GALNT1	Testis	0.811873898521273	6.47974302118089e-86	1.86636038239073e-81
ALG13	GALNT1	Kidney	0.851135439829721	4.4573876213593e-26	1.21566332597332e-21
ALG13	GALNT11	Blood	0.873382323167157	1.79879226969938e-237	5.1853784758624e-233
ALG13	GALNT11	Heart	0.826138662873672	3.2619037208825e-216	9.24195181237639e-212
ALG13	GALNT3	Kidney	0.831236982053097	6.68345331831033e-24	1.77111512935224e-19
ALG13	GALNT7	Kidney	0.847806114618763	1.08287551824976e-25	2.93979045694445e-21
ALG13	GALNT7	Heart	0.82189467958448	3.80388991926689e-212	1.07532164127756e-207
ALG13	GANAB	Brain	0.912977738304555	0	0
ALG13	GLB1	Brain	0.841142191183889	0	0
ALG13	GMPPA	Brain	0.800599871392484	0	0
ALG13	GNE	Kidney	0.835805404222784	2.24551220249028e-24	5.99147565868457e-20
ALG13	GNE	Brain	0.869591393684653	0	0
ALG13	GPAA1	Brain	0.806631174727678	0	0
ALG13	GXYLT1	Blood	0.837198048176489	1.53070651304903e-199	4.38455573597764e-195
ALG13	GXYLT1	Testis	0.804036283681377	4.56790608674398e-83	1.31436929739971e-78
ALG13	GXYLT1	Kidney	0.861645089087753	2.3318779664285e-27	6.44507751141173e-23
ALG13	GXYLT1	Heart	0.860902081881158	2.52435537419046e-254	7.25348273219887e-250
ALG13	GXYLT1	Brain	0.855271458616871	0	0
ALG13	KRTCAP2	Kidney	0.811362992235582	5.39794508867214e-22	1.37917497015573e-17
ALG13	LARGE2	Small Intestine	0.853017141934408	3.86332329437557e-54	1.11232804291661e-49
ALG13	MAN1A2	Blood	0.884896524500831	4.59083987625814e-252	1.32445730430047e-247
ALG13	MAN1A2	Brain	0.868880894691109	0	0
ALG13	MAN1A2	Kidney	0.872930568178642	7.39472226277707e-29	2.06726855578196e-24
ALG13	MAN1B1	Kidney	0.865865352252037	6.65569111523498e-28	1.84828542270075e-23
ALG13	MAN1B1	Brain	0.824965192754234	0	0
ALG13	MAN2A1	Blood	0.87012843089442	1.32214511394618e-233	3.81002557485871e-229
ALG13	MAN2A2	Brain	0.842799260938323	0	0
ALG13	MAN2A2	Kidney	0.839895015407907	8.21866021883633e-25	2.20597058933786e-20
ALG13	MANBA	Brain	0.875647588343486	0	0
ALG13	MANBA	Small Intestine	0.85871278012359	1.31749465495785e-55	3.79675609665753e-51
ALG13	MANBA	Kidney	0.809926452233535	7.26619425806686e-22	1.84975507227608e-17
ALG13	MANEA	Kidney	0.805127367275718	1.92624562472614e-21	4.85914721293416e-17
ALG13	MGAT4A	Blood	0.905900858463581	3.30338122190092e-283	9.54280767382738e-279
ALG13	MGAT4A	Kidney	0.846818483128715	1.40335517546843e-25	3.80603957138793e-21
ALG13	MGAT4A	Brain	0.809227262756785	0	0
ALG13	MGAT5	Brain	0.842395395986642	0	0
ALG13	MOGS	Brain	0.817437717889135	0	0
ALG13	MOGS	Kidney	0.891101645140926	1.34051871540503e-31	3.80988824105264e-27
ALG13	NEU3	Small Intestine	0.856641085049265	4.57879577623331e-55	1.31915106313282e-50
ALG13	NEU3	Pancreas	0.800654749959005	1.62831535888656e-74	4.66658898703299e-70
ALG13	NEU3	Kidney	0.843703976610149	3.14116085901106e-25	8.48301901584527e-21
ALG13	NEU3	Brain	0.855844527410344	0	0
ALG13	NEU3	Blood	0.814669527176567	2.35171686476948e-180	6.68992896520974e-176
ALG13	NUS1	Kidney	0.87099086786399	1.36926296140547e-28	3.82243448305951e-24
ALG13	NUS1	Blood	0.827435029790885	6.94323245609191e-191	1.9836120803809e-186
ALG13	NUS1	Brain	0.813727232716706	0	0
ALG13	OGA	Spleen	0.834515198785057	8.36492420314467e-64	2.41788134091897e-59
ALG13	OGA	Stomach	0.836792098345994	2.047288930525e-95	5.88165636850527e-91
ALG13	OGA	Heart	0.820957715618148	2.90721833784815e-211	8.2152175790913e-207
ALG13	OGA	Pancreas	0.868509185525722	2.18509318487428e-101	6.31535632292364e-97
ALG13	OGA	Small Intestine	0.91693352054701	9.84078890682963e-76	2.84497207296445e-71
ALG13	OGA	Brain	0.845462385897608	0	0
ALG13	OGA	Uterus	0.804951528308114	1.52493406755418e-33	4.40873688270589e-29
ALG13	OGA	Vagina	0.801527521856776	3.23066650032535e-36	9.30755018743733e-32
ALG13	OGA	Kidney	0.859894047842622	3.87598887232463e-27	1.0686101320999e-22
ALG13	OGT	Breast	0.867194844689887	1.79788266686426e-140	5.19767878990458e-136
ALG13	OGT	Small Intestine	0.951152737514363	2.28526327474154e-96	6.60898139055253e-92
ALG13	OGT	Nerve	0.811324050475325	5.5902465894393e-146	1.61658750873406e-141
ALG13	OGT	Kidney	0.880170646618403	6.76143150277752e-30	1.90334296803187e-25
ALG13	OGT	Prostate	0.86833509800244	5.84505555558466e-76	1.69027316556397e-71
ALG13	OGT	Brain	0.803755400335077	0	0
ALG13	OGT	Heart	0.891959339179427	2.20635857212676e-298	6.37019846944438e-294
ALG13	OGT	Spleen	0.853912983130699	9.72684352981336e-70	2.81232226977494e-65
ALG13	OGT	Vagina	0.89847552814544	6.25804055519185e-57	1.80976274815593e-52
ALG13	OGT	Blood	0.902573471525018	8.25681092377509e-278	2.38473213100472e-273
ALG13	OGT	Pancreas	0.874077382522837	3.05011344420842e-104	8.81635291048444e-100
ALG13	OGT	Uterus	0.848632593870127	1.51359123649019e-40	4.37685177855868e-36
ALG13	OGT	Skin	0.813474512729236	5.495544230721e-309	1.58892670342836e-304
ALG13	OGT	Esophagus	0.800657856458171	1.97626258336499e-323	5.69321725015785e-319
ALG13	OSTC	Kidney	0.837856802560462	1.36102889382007e-24	3.64197721697313e-20
ALG13	PGAP1	Kidney	0.821258072655151	6.48840171502711e-23	1.68945003855876e-18
ALG13	PGAP1	Adrenal Gland	0.81902031514155	1.04496870563674e-63	3.00888289101043e-59
ALG13	PGAP2	Kidney	0.875128153534742	3.63441838274852e-29	1.01843671921379e-24
ALG13	PGAP3	Kidney	0.813239456676852	3.64713734565286e-22	9.34761301690828e-18
ALG13	PGM3	Brain	0.837286715722982	0	0
ALG13	PGM3	Kidney	0.830189679842836	8.54278026428026e-24	2.25879652967834e-19
ALG13	PIGB	Kidney	0.838757643672619	1.089984926237e-24	2.92083260683729e-20
ALG13	PIGC	Kidney	0.912159912566551	1.84850209844334e-35	5.30963742756865e-31
ALG13	PIGC	Brain	0.866570248595744	0	0
ALG13	PIGG	Heart	0.898205308634341	7.0414391507054e-309	2.03406052746427e-304
ALG13	PIGG	Kidney	0.865419304027924	7.61398033915299e-28	2.11287954411495e-23
ALG13	PIGG	Pancreas	0.848507242073586	4.08839443254771e-92	1.18052389239815e-87
ALG13	PIGG	Stomach	0.85775195087014	3.34644510871195e-105	9.6437855142861e-101
ALG13	PIGG	Blood	0.850518011652404	2.52427652745146e-212	7.25174160806255e-208
ALG13	PIGG	Spleen	0.832065519154255	4.13996739506186e-63	1.19657477619473e-58
ALG13	PIGG	Brain	0.88660395159743	0	0
ALG13	PIGH	Blood	0.830864944991317	7.30587319016186e-194	2.08926055619059e-189
ALG13	PIGH	Kidney	0.81877127684614	1.11847097240766e-22	2.89851752499445e-18
ALG13	PIGH	Brain	0.87370256244134	0	0
ALG13	PIGL	Brain	0.897528346949453	0	0
ALG13	PIGN	Brain	0.834126133859239	0	0
ALG13	PIGN	Kidney	0.867057961239481	4.63407923711589e-28	1.28859841346482e-23
ALG13	PIGO	Brain	0.860931221122985	0	0
ALG13	PIGX	Kidney	0.8443114923956	2.68804469647082e-25	7.26497840115169e-21
ALG13	POFUT1	Brain	0.805854795848603	0	0
ALG13	POFUT2	Pancreas	0.85670269876984	9.62700788717176e-96	2.78133884868279e-91
ALG13	POFUT2	Heart	0.870330915706753	1.76684879386558e-266	5.08728773217716e-262
ALG13	POFUT2	Stomach	0.841168782543396	2.4332127076599e-97	6.99572985579298e-93
ALG13	POFUT2	Vagina	0.826656891197541	2.70559582041852e-40	7.80916121647397e-36
ALG13	POFUT2	Brain	0.815889665531973	0	0
ALG13	POFUT2	Kidney	0.893338778755033	5.70699252428115e-32	1.62449542203663e-27
ALG13	POGLUT1	Blood	0.883375286229097	4.75860193736165e-250	1.37271390087072e-245
ALG13	POGLUT1	Small Intestine	0.845095222242736	3.37031000689215e-52	9.69537079682665e-48
ALG13	POGLUT1	Brain	0.879294893744089	0	0
ALG13	POGLUT1	Kidney	0.845584101300883	1.93542409330887e-25	5.24093490227109e-21
ALG13	POGLUT2	Kidney	0.804188609355257	2.32360774799355e-21	5.84968250557376e-17
ALG13	POGLUT2	Brain	0.82157677613366	0	0
ALG13	POGLUT3	Kidney	0.848256285918998	9.61600057017765e-26	2.61199423487736e-21
ALG13	POMGNT1	Kidney	0.844348371381291	2.66268811346328e-25	7.1969797018799e-21
ALG13	POMGNT1	Vagina	0.820746719056474	2.80613700332192e-39	8.09570525458374e-35
ALG13	POMT1	Uterus	0.817430726559274	2.37756513409338e-35	6.87401631569078e-31
ALG13	POMT1	Kidney	0.865641200196901	7.12157952832835e-28	1.97695047706395e-23
ALG13	POMT1	Vagina	0.836973969825401	3.65844981538791e-42	1.05645055318957e-37
ALG13	POMT2	Brain	0.835651489396095	0	0
ALG13	POMT2	Kidney	0.829829433150541	9.29177417599432e-24	2.4553513260065e-19
ALG13	PRKCSH	Heart	0.833761084558929	8.39382376751262e-224	2.38653197357919e-219
ALG13	PRKCSH	Kidney	0.865540071707797	7.34201964566286e-28	2.03777755265373e-23
ALG13	RFNG	Kidney	0.847472969522566	1.18207685142694e-25	3.207565536347e-21
ALG13	RFT1	Kidney	0.837219060134067	1.59144134887797e-24	4.25424101382059e-20
ALG13	RFT1	Brain	0.871177805547069	0	0
ALG13	RPN2	Brain	0.804497241691204	0	0
ALG13	RXYLT1	Kidney	0.851063008441816	4.54534412035971e-26	1.23942443473969e-21
ALG13	SLC35A1	Heart	0.85127407297635	8.38129347147857e-243	2.40132439251332e-238
ALG13	SLC35A1	Kidney	0.902508531702551	1.39679311871387e-33	3.99650447126412e-29
ALG13	SLC35A1	Brain	0.834876117126448	0	0
ALG13	SLC35A3	Blood	0.908975175570157	2.23725098230849e-288	6.46364181298746e-284
ALG13	SLC35A3	Brain	0.866108597103991	0	0
ALG13	SLC35A3	Heart	0.877324367430104	3.96584126027025e-276	1.14307442644769e-271
ALG13	SLC35A3	Kidney	0.892140507424024	9.03791065069808e-32	2.57056254727155e-27
ALG13	SLC35D1	Heart	0.819453727874997	7.42136878847354e-210	2.09460712685877e-205
ALG13	SLC35D1	Brain	0.875502495649865	0	0
ALG13	ST3GAL1	Small Intestine	0.803648199651936	1.44946776162975e-43	4.13924508688608e-39
ALG13	ST3GAL3	Kidney	0.893365602351407	5.64820803612572e-32	1.60793186372427e-27
ALG13	ST3GAL5	Small Intestine	0.855040473436248	1.18289049548373e-54	3.40696120509224e-50
ALG13	ST3GAL5	Kidney	0.816049997925428	2.01048618090294e-22	5.18102288818688e-18
ALG13	ST6GAL1	Small Intestine	0.821451357834237	5.34786174031401e-47	1.53317848233062e-42
ALG13	ST6GALNAC6	Heart	0.803245499664115	1.76157328105164e-195	4.91989801664913e-191
ALG13	ST6GALNAC6	Kidney	0.825307388640453	2.62494231976076e-23	6.88391123357259e-19
ALG13	STT3A	Brain	0.867217448580981	0	0
ALG13	STT3B	Kidney	0.897321414568362	1.18936647783667e-32	3.39373830785915e-28
ALG13	STT3B	Blood	0.875098160952714	1.4889168338432e-239	4.29314279870348e-235
ALG13	STT3B	Brain	0.890140085141269	0	0
ALG13	TMTC2	Kidney	0.867361587088949	4.22368543638128e-28	1.17469139356636e-23
ALG13	TMTC3	Blood	0.851514509099881	2.48875562328885e-213	7.15243478576983e-209
ALG13	TMTC3	Brain	0.828122184961845	0	0
ALG13	TMTC3	Kidney	0.87595372803981	2.77355938504574e-29	7.77900200723779e-25
ALG13	TMTC4	Blood	0.827363177074892	8.0027463878805e-191	2.2862245880897e-186
ALG13	TUSC3	Kidney	0.815034765143291	2.49596432041927e-22	6.42011942498245e-18
ALG13	UGGT1	Testis	0.802498005235402	1.59805246585162e-82	4.59727733376194e-78
ALG13	UGGT1	Brain	0.900747810899948	0	0
ALG13	UGGT2	Kidney	0.890055261154345	1.98597641545806e-31	5.6371940552777e-27
ALG13	UGGT2	Heart	0.807397462273453	4.94700584736323e-199	1.38570580790491e-194
ALG13	XYLT2	Small Intestine	0.838092841486152	1.42756170071688e-50	4.1033833525406e-46
ALG13	XYLT2	Kidney	0.879759732005935	7.77640157153408e-30	2.18843493026112e-25
ALG14	DHDDS	Kidney	0.8603515934089	3.39632437282071e-27	9.37045894461234e-23
ALG14	DHDDS	Heart	0.839063634558125	2.58875908976289e-229	7.3761512744614e-225
ALG2	ALG3	Kidney	0.824492891236035	3.15486304125782e-23	8.26353276396661e-19
ALG2	ALG6	Brain	0.801769907516345	0	0
ALG2	ALG6	Blood	0.82224426261827	1.67918962726266e-186	4.78938465487856e-182
ALG2	B3GNT2	Kidney	0.8065891965018	1.4354655067705e-21	3.63043581317327e-17
ALG2	B4GALT1	Kidney	0.841082190290692	6.10644182439057e-25	1.64190007774214e-20
ALG2	B4GALT3	Kidney	0.845168377035836	2.15536144314335e-25	5.83305467357885e-21
ALG2	B4GALT3	Brain	0.808682594254571	0	0
ALG2	B4GALT7	Kidney	0.818362924699992	1.22211518938529e-22	3.16454507139427e-18
ALG2	DHDDS	Blood	0.851840093557119	1.16316411042502e-213	3.34339891900568e-209
ALG2	EOGT	Kidney	0.804155940787108	2.33878000973076e-21	5.88741091849524e-17
ALG2	EXT1	Kidney	0.858335817448521	6.05708283185207e-27	1.66666691201242e-22
ALG2	EXTL3	Kidney	0.826493133806776	2.00501346578031e-23	5.26737087595145e-19
ALG2	GALNT2	Heart	0.816089747832402	9.34439087343047e-207	2.63203457731916e-202
ALG2	GLB1	Brain	0.842951486738259	0	0
ALG2	GLB1	Kidney	0.829021926141755	1.12099597887316e-23	2.95741159146317e-19
ALG2	GMPPA	Kidney	0.819012486007428	1.06131714533845e-22	2.75178309443353e-18
ALG2	GMPPA	Liver	0.836134662285106	2.41598450216585e-60	6.95634417708613e-56
ALG2	GMPPB	Liver	0.814056169015474	9.00211880811748e-55	2.58495841575093e-50
ALG2	GNE	Brain	0.862692582639227	0	0
ALG2	GPAA1	Kidney	0.808586289946461	9.56627217892405e-22	2.42830252989808e-17
ALG2	KRTCAP2	Kidney	0.841442730061721	5.57696881192314e-25	1.50009307103109e-20
ALG2	MAN1A2	Kidney	0.802566174922852	3.20553759593994e-21	8.03980884437696e-17
ALG2	MAN1A2	Blood	0.84491609363772	8.41252289167693e-207	2.41380519330886e-202
ALG2	MANBA	Brain	0.865822216985837	0	0
ALG2	MANBA	Kidney	0.808005190195196	1.07705792813548e-21	2.73131119995876e-17
ALG2	MGAT1	Kidney	0.833423794104873	3.98148275215483e-24	1.0583577451778e-19
ALG2	MGAT4A	Brain	0.81141856595375	0	0
ALG2	MGAT4A	Kidney	0.822806617392146	4.60276159114637e-23	1.20214927237561e-18
ALG2	MOGS	Kidney	0.856155563528243	1.1212266252297e-26	3.07563675566759e-22
ALG2	NANS	Kidney	0.806713788238878	1.39977129124836e-21	3.54086145834185e-17
ALG2	NEU1	Kidney	0.804968984557915	1.98831258255106e-21	5.01432550193552e-17
ALG2	NUS1	Kidney	0.807136547484212	1.28496543913296e-21	3.25327549879683e-17
ALG2	NUS1	Adrenal Gland	0.817722620877817	2.38390734402689e-63	6.86326924345342e-59
ALG2	NUS1	Blood	0.813715520400174	1.33488046662842e-179	3.79559911881125e-175
ALG2	NUS1	Testis	0.831505774580363	1.12147509934716e-93	3.23489492406688e-89
ALG2	NUS1	Salivary Gland	0.826812286628681	7.8966456231162e-42	2.28102505469335e-37
ALG2	NUS1	Liver	0.870772627107192	5.29510412709264e-71	1.52890836565673e-66
ALG2	NUS1	Heart	0.879053928933755	1.32044978083345e-278	3.80751694303325e-274
ALG2	OSTC	Heart	0.806190295914323	5.44275370032687e-198	1.52315462303647e-193
ALG2	OSTC	Kidney	0.829166945392774	1.08392191009644e-23	2.8603615285535e-19
ALG2	OSTC	Liver	0.829858040036615	1.11709987413351e-58	3.21411975785693e-54
ALG2	OSTC	Testis	0.804283695793894	3.73070145124872e-83	1.07354664961133e-78
ALG2	PGM3	Salivary Gland	0.86601072088354	5.00637973457486e-50	1.44754463645498e-45
ALG2	PGM3	Spleen	0.810726599606685	1.69083967470581e-57	4.8841594843552e-53
ALG2	PGM3	Heart	0.864245965584687	1.57196365610808e-258	4.51955270767634e-254
ALG2	PGM3	Brain	0.880099255356037	0	0
ALG2	PGM3	Blood	0.845733324304421	1.35831579484681e-207	3.89809466805137e-203
ALG2	PGM3	Liver	0.858975692460866	4.69084705633125e-67	1.35363773504551e-62
ALG2	PGM3	Kidney	0.841726106507552	5.19241659079662e-25	1.397487001247e-20
ALG2	PIGC	Brain	0.84984694595339	0	0
ALG2	PIGC	Kidney	0.872872436801923	7.53362816592985e-29	2.10587508122237e-24
ALG2	PIGG	Brain	0.816491935848528	0	0
ALG2	PIGG	Blood	0.84030582109147	2.03304810913099e-202	5.82773240482398e-198
ALG2	PIGG	Kidney	0.843399820486618	3.39510582658785e-25	9.1650881788739e-21
ALG2	PIGM	Blood	0.844104905240016	5.08715301678652e-206	1.45945332898588e-201
ALG2	PIGM	Kidney	0.834377526534351	3.16893034412943e-24	8.43410811090048e-20
ALG2	PIGO	Kidney	0.824895982518782	2.88077461658031e-23	7.55079834751865e-19
ALG2	POGLUT1	Brain	0.879614568976411	0	0
ALG2	POGLUT1	Blood	0.836077688214614	1.61108849131472e-198	4.61415743912536e-194
ALG2	POMGNT1	Kidney	0.82967121811101	9.64054671663363e-24	2.54645400973161e-19
ALG2	RFT1	Blood	0.814194011725901	5.59476709142565e-180	1.59115176080145e-175
ALG2	RFT1	Kidney	0.843001837971151	3.75771166349889e-25	1.01360514411219e-20
ALG2	RPN1	Kidney	0.840863965851235	6.45033526305783e-25	1.73378561535731e-20
ALG2	SLC35D1	Brain	0.849216560833265	0	0
ALG2	STT3B	Blood	0.844832594881304	1.01293427017016e-206	2.90620971454521e-202
ALG2	STT3B	Brain	0.822913414065304	0	0
ALG2	STT3B	Kidney	0.839834959437895	8.342563386173e-25	2.23906058721497e-20
ALG2	TUSC3	Kidney	0.813094738146141	3.75969286440908e-22	9.63308505718894e-18
ALG2	TUSC3	Testis	0.811810349127527	6.84205311685573e-86	1.97064813871679e-81
ALG2	UGGT1	Brain	0.887257178641548	0	0
ALG2	UGGT1	Kidney	0.855325729993786	1.41360161465745e-26	3.87369250464581e-22
ALG3	ALG14	Heart	0.800596210170745	2.93720824872772e-193	8.19011148075237e-189
ALG3	B3GALT6	Kidney	0.855626958335795	1.29977986235966e-26	3.5629565587003e-22
ALG3	B3GALT6	Heart	0.839854003024947	3.75419129861688e-230	1.07001960393178e-225
ALG3	B3GALT6	Lung	0.820579187976686	4.60028647980358e-142	1.32952879552803e-137
ALG3	B3GNT2	Kidney	0.805424609330685	1.81480253476545e-21	4.58074307800147e-17
ALG3	B4GALT2	Kidney	0.834487777113868	3.08611819927876e-24	8.21586387011991e-20
ALG3	DHDDS	Kidney	0.874390886857642	4.61927461359381e-29	1.2934430845524e-24
ALG3	GLB1	Brain	0.832792062104398	0	0
ALG3	GLB1	Kidney	0.854303009479561	1.87712421920277e-26	5.13750127553606e-22
ALG3	GMPPA	Blood	0.906911611480276	6.90759327281488e-285	1.99553462058349e-280
ALG3	GMPPA	Kidney	0.831037462883728	7.00430381109676e-24	1.85508986436898e-19
ALG3	GMPPB	Kidney	0.819449217256075	9.64971630450085e-23	2.50448736967015e-18
ALG3	GMPPB	Brain	0.805424844551717	0	0
ALG3	KRTCAP2	Blood	0.826239378407529	7.31456203838012e-190	2.08867319005944e-185
ALG3	KRTCAP2	Kidney	0.880632444992007	5.77445484104619e-30	1.6260287386902e-25
ALG3	PIGC	Kidney	0.818227039813044	1.25862973097016e-22	3.25808892158936e-18
ALG3	PIGC	Brain	0.845768845410422	0	0
ALG3	PIGM	Kidney	0.837582071437126	1.45600800678209e-24	3.89423901493938e-20
ALG3	RFT1	Kidney	0.874338553035482	4.69830276405776e-29	1.31547779090853e-24
ALG3	RFT1	Liver	0.858687781052232	5.79514210998182e-67	1.67218825583525e-62
ALG3	RPN1	Liver	0.853432938214797	2.53473803386224e-65	7.31145185867563e-61
ALG3	RPN1	Heart	0.906022636319965	4.94065645841247e-323	1.42775090335203e-318
ALG3	RPN1	Stomach	0.802969505106577	3.07670126711674e-82	8.77598269432379e-78
ALG3	RPN1	Brain	0.826066148756684	0	0
ALG3	RPN1	Kidney	0.830336803746986	8.25407366922214e-24	2.1827897818258e-19
ALG3	UGGT1	Heart	0.846713765352406	1.2563467095343e-237	3.59302595459714e-233
ALG3	UGGT1	Kidney	0.849585551744501	6.7561159493458e-26	1.83820402749801e-21
ALG5	ALG14	Kidney	0.815239329959328	2.38977410180454e-22	6.15008365099398e-18
ALG5	ALG14	Lung	0.831287376961908	4.94115782084873e-149	1.42829107969453e-144
ALG5	ALG14	Salivary Gland	0.800097250256746	2.41959878886323e-37	6.98102642562819e-33
ALG5	ALG14	Brain	0.855542161250504	0	0
ALG5	ALG2	Kidney	0.8180667268823	1.30307270626947e-22	3.37196124201351e-18
ALG5	ALG3	Liver	0.85688405443596	2.15611220150634e-66	6.22038370134579e-62
ALG5	ALG3	Kidney	0.819568525783699	9.40165382429329e-23	2.441233432016e-18
ALG5	ALG8	Liver	0.808046612016134	2.2043709144981e-53	6.3241197166036e-49
ALG5	ALG8	Kidney	0.891146816596187	1.31784614610349e-31	3.74571410106995e-27
ALG5	ALG8	Heart	0.855972171130086	2.54888655623603e-248	7.31504952774178e-244
ALG5	ALG9	Adrenal Gland	0.802367866510832	2.56935034106149e-59	7.38611142544947e-55
ALG5	ALG9	Kidney	0.8949874924044	3.004500346474e-32	8.55952103706978e-28
ALG5	B3GNT2	Kidney	0.803181695376308	2.83817965415037e-21	7.12610147564075e-17
ALG5	B4GALT4	Heart	0.806485729965989	3.03119884669184e-198	8.48584117131381e-194
ALG5	B4GALT7	Heart	0.818616828130997	4.4436960668632e-209	1.25361109742278e-204
ALG5	B4GALT7	Kidney	0.857033525305334	8.76062143538994e-27	2.40601707101549e-22
ALG5	DOLK	Liver	0.827171865203217	5.49494644693951e-58	1.58062134546215e-53
ALG5	DPAGT1	Liver	0.818603994609093	7.40104111068211e-56	2.12691119438782e-51
ALG5	DPM2	Heart	0.851809707377504	2.01374297311608e-243	5.77118598665337e-239
ALG5	DPM2	Kidney	0.859146395735657	4.80505328548804e-27	1.32331167482341e-22
ALG5	DPM3	Kidney	0.826343382894751	2.0746396401596e-23	5.44904101487919e-19
ALG5	EXT2	Heart	0.814528620989271	2.44144047261047e-205	6.87241078635121e-201
ALG5	EXT2	Kidney	0.882806070672701	2.72340255387311e-30	7.68408030575298e-26
ALG5	FKTN	Kidney	0.822989612199318	4.41876690815033e-23	1.1545796054306e-18
ALG5	FUCA1	Kidney	0.845810232609913	1.82512310345649e-25	4.94371095033259e-21
ALG5	FUCA2	Brain	0.854292660431712	0	0
ALG5	FUCA2	Liver	0.855845931200929	4.55559363146342e-66	1.31419765080457e-61
ALG5	FUCA2	Kidney	0.892310732326368	8.46931355981141e-32	2.40918093522395e-27
ALG5	GALNT10	Kidney	0.844538143459926	2.53584274547672e-25	6.85641161521996e-21
ALG5	GALNT2	Heart	0.815123454695862	7.06771796360824e-206	1.99005734701317e-201
ALG5	GANAB	Liver	0.871476733138035	2.99283062957751e-71	8.64209772596802e-67
ALG5	GANAB	Kidney	0.883232699868398	2.34579236382469e-30	6.62193726384072e-26
ALG5	GANAB	Heart	0.845634914805357	1.9901323652702e-236	5.68879336612487e-232
ALG5	GLB1	Kidney	0.900758441178015	2.91533700234776e-33	8.33319928751084e-29
ALG5	GLB1	Heart	0.804071581646367	3.51630544729962e-196	9.82807372520244e-192
ALG5	GMPPB	Heart	0.808289346292843	8.31993123485716e-200	2.33182712719342e-195
ALG5	GPAA1	Kidney	0.831814773180836	5.83281188149274e-24	1.54674505473424e-19
ALG5	KRTCAP2	Brain	0.81275701099314	0	0
ALG5	KRTCAP2	Heart	0.826501688183256	1.44701972643351e-216	4.10099860668521e-212
ALG5	KRTCAP2	Kidney	0.928263370021362	3.90795754955428e-39	1.12736759389542e-34
ALG5	MAN1A1	Kidney	0.813281274059166	3.61522795656861e-22	9.266190775481e-18
ALG5	MAN1A2	Kidney	0.823161981275665	4.25200588692485e-23	1.11134677866555e-18
ALG5	MAN1B1	Kidney	0.831061021724171	6.96565258367713e-24	1.84499239983856e-19
ALG5	MANBA	Kidney	0.802347240820997	3.34701889478908e-21	8.39064166734674e-17
ALG5	MGAT1	Heart	0.8412543604764	1.19530554023196e-231	3.40960905351167e-227
ALG5	NANS	Kidney	0.823176779257386	4.23797790742897e-23	1.10776504522286e-18
ALG5	NEU1	Kidney	0.822092035981935	5.39522269165113e-23	1.40723593466336e-18
ALG5	NUS1	Heart	0.840096593998361	2.07115740256127e-230	5.90404129174116e-226
ALG5	NUS1	Kidney	0.804172586879405	2.33103708351071e-21	5.86815275402986e-17
ALG5	OSTC	Small Intestine	0.808992675885396	1.47447256302944e-44	4.21566450495747e-40
ALG5	OSTC	Heart	0.874188286493102	9.92057809528254e-272	2.85821775503185e-267
ALG5	OSTC	Blood	0.895508560084677	5.73879032401192e-267	1.656731378639e-262
ALG5	OSTC	Liver	0.85249960121435	4.88275788633933e-65	1.40818737442026e-60
ALG5	OSTC	Kidney	0.87994794476504	7.29432778284015e-30	2.05306149775819e-25
ALG5	PIGC	Kidney	0.85528536846083	1.42957079272764e-26	3.91716692915301e-22
ALG5	PIGG	Kidney	0.837752166713182	1.3964705944986e-24	3.736257075581e-20
ALG5	PIGG	Heart	0.827822141973213	7.40498205832877e-218	2.10012696156262e-213
ALG5	PIGO	Kidney	0.879056855654967	9.86649655568404e-30	2.77544548111392e-25
ALG5	PIGO	Heart	0.810802706800083	5.20294839247783e-202	1.46077979067208e-197
ALG5	PIGX	Kidney	0.8225194585294	4.90659248215874e-23	1.28071876969307e-18
ALG5	POMGNT1	Kidney	0.817083878502663	1.61079948715246e-22	4.1595675156738e-18
ALG5	RFT1	Heart	0.867639593399171	6.48317222374128e-263	1.86501415360365e-258
ALG5	RFT1	Liver	0.813009189136507	1.58462323365553e-54	4.54929484150166e-50
ALG5	RFT1	Kidney	0.838865987697129	1.06116025051432e-24	2.84433393547858e-20
ALG5	RPN1	Heart	0.821901660335613	3.74651859139605e-212	1.05914080578766e-207
ALG5	RPN1	Adrenal Gland	0.855535588710384	3.78446163172129e-75	1.09219562691476e-70
ALG5	RPN1	Liver	0.918488093745142	3.2439938918243e-92	9.3793595394316e-88
ALG5	RPN1	Small Intestine	0.812915911376109	2.62954233179713e-45	7.52496129090385e-41
ALG5	RPN1	Thyroid	0.820039504652221	6.2704959685864e-160	1.81317661427644e-155
ALG5	RPN1	Kidney	0.897609030786245	1.05937873864351e-32	3.02325504434085e-28
ALG5	RXYLT1	Blood	0.808426996357066	1.69098563073057e-175	4.8018918955856e-171
ALG5	RXYLT1	Brain	0.875527410942842	0	0
ALG5	RXYLT1	Liver	0.801616335421901	5.97231839755013e-52	1.71172617592184e-47
ALG5	SLC35A3	Kidney	0.814797432265141	2.62491470240923e-22	6.74786822548341e-18
ALG5	SLC35A3	Heart	0.80075862073882	2.15121709047933e-193	5.9995293436378e-189
ALG5	SRD5A3	Kidney	0.812885950093601	3.92804509599595e-22	1.0061294708884e-17
ALG5	STT3A	Liver	0.861195594555475	9.04549865647926e-68	2.61062136724648e-63
ALG5	STT3A	Kidney	0.878370023424548	1.24327902633811e-29	3.49535465464696e-25
ALG5	STT3A	Heart	0.831951114623678	5.76252219302092e-222	1.63684442892759e-217
ALG5	STT3B	Kidney	0.859329617826342	4.55910577475182e-27	1.25598804988638e-22
ALG5	STT3B	Liver	0.894169890379011	3.99564046814938e-80	1.15474009529517e-75
ALG5	TMTC3	Heart	0.810167028315522	1.891303179583e-201	5.30680759159194e-197
ALG5	TUSC3	Kidney	0.874267514271371	4.80768622625852e-29	1.3460079127656e-24
ALG5	UGGT1	Liver	0.850531256987547	1.91757248166923e-64	5.52932025089322e-60
ALG5	UGGT1	Kidney	0.845174490934175	2.15195734486781e-25	5.82405735815024e-21
ALG6	PIGV	Kidney	0.864048639905921	1.14769823163065e-27	3.18061610931802e-23
ALG6	POMGNT1	Kidney	0.837748960893286	1.39757050086353e-24	3.73906011801029e-20
ALG6	ST3GAL3	Kidney	0.830859213802306	7.30357735879384e-24	1.93384121306143e-19
ALG8	ALG14	Brain	0.827521811872439	0	0
ALG8	ALG2	Kidney	0.832047340921993	5.52098998716141e-24	1.46504990299315e-19
ALG8	ALG3	Blood	0.88011992137495	7.90318269736166e-246	2.27951498540002e-241
ALG8	ALG3	Heart	0.839395053069698	1.15348885049198e-229	3.2868664794769e-225
ALG8	ALG3	Kidney	0.884745523354794	1.37523799272245e-30	3.88807285302491e-26
ALG8	ALG6	Kidney	0.884221378448027	1.65612568239107e-30	4.67921750302773e-26
ALG8	B3GALNT1	Kidney	0.845804061741051	1.82805026842543e-25	4.95145695705712e-21
ALG8	B3GALT4	Kidney	0.821790293605053	5.76831988200112e-23	1.50351257724359e-18
ALG8	B3GALT6	Kidney	0.811395894368283	5.36116515066075e-22	1.36999214259985e-17
ALG8	B3GAT3	Kidney	0.844114845257245	2.82726768122852e-25	7.63927727467946e-21
ALG8	B3GNT2	Kidney	0.81740984457202	1.50164198991978e-22	3.88084355874868e-18
ALG8	B4GALT2	Kidney	0.868803618024343	2.71056619199831e-28	7.55055318443049e-24
ALG8	B4GALT7	Kidney	0.902713815171473	1.28012612643852e-33	3.66308091080383e-29
ALG8	DPM2	Kidney	0.864176136668745	1.10492390473859e-27	3.06262807915442e-23
ALG8	DPM3	Kidney	0.823764703195416	3.71561949643677e-23	9.7226615363261e-19
ALG8	EXT2	Heart	0.878427894715995	1.05169095701423e-277	3.03191985997632e-273
ALG8	EXT2	Pancreas	0.834158919884746	2.9731205314804e-86	8.57210111636429e-82
ALG8	EXT2	Kidney	0.908173790959568	1.16858986459178e-34	3.35128201367631e-30
ALG8	EXTL3	Kidney	0.822412475213465	5.02469839732058e-23	1.31134578773273e-18
ALG8	FKTN	Heart	0.806959514281731	1.18312700857003e-198	3.31334718750037e-194
ALG8	FKTN	Kidney	0.860033449447576	3.72326494295453e-27	1.02669030801971e-22
ALG8	FUCA1	Kidney	0.849930581954853	6.16119503548967e-26	1.67750857231277e-21
ALG8	FUCA2	Kidney	0.849397652524485	7.10323232371027e-26	1.93236332134214e-21
ALG8	FUCA2	Heart	0.851356594505006	6.73066159365136e-243	1.92846915981299e-238
ALG8	GALNT10	Kidney	0.835167875614256	2.61990157597793e-24	6.98203769998118e-20
ALG8	GANAB	Pancreas	0.801548272217203	8.47936288387291e-75	2.43052457703333e-70
ALG8	GANAB	Kidney	0.887459512223329	5.17711082584102e-31	1.46688258139379e-26
ALG8	GANAB	Heart	0.916826609918653	0	0
ALG8	GANAB	Liver	0.844521897091128	1.10890031914292e-62	3.19518537957841e-58
ALG8	GLB1	Heart	0.869109944820983	7.48433068133052e-265	2.15414005670055e-260
ALG8	GLB1	Liver	0.837353175472357	1.12639192857296e-60	3.24367083671155e-56
ALG8	GLB1	Kidney	0.855151541920357	1.48378563631684e-26	4.06497912925361e-22
ALG8	GMPPA	Kidney	0.814665863483566	2.69916491404311e-22	6.93631399610798e-18
ALG8	GMPPA	Blood	0.829620508699503	8.94957974087325e-193	2.55841636052344e-188
ALG8	GNE	Kidney	0.819042548402132	1.05439599795222e-22	2.73394338309031e-18
ALG8	GNE	Heart	0.8345521712065	1.30088301232472e-224	3.69984137535274e-220
ALG8	GPAA1	Kidney	0.884302269391885	1.60939249851301e-30	4.54798226154792e-26
ALG8	KRTCAP2	Kidney	0.915245428886618	4.17170281594938e-36	1.19940627661361e-31
ALG8	KRTCAP2	Heart	0.84318006661241	9.88303496654117e-234	2.82150765259784e-229
ALG8	MAN1A2	Heart	0.827023237422518	4.48631788801538e-217	1.27196084761012e-212
ALG8	MAN1A2	Kidney	0.841552635343312	5.42464361531606e-25	1.45939187182848e-20
ALG8	MAN1B1	Kidney	0.878724418164392	1.10366380897442e-29	3.10372336359786e-25
ALG8	MANBA	Kidney	0.814852911299667	2.59420365798258e-22	6.66917876394162e-18
ALG8	MANEA	Heart	0.811178299701093	2.42141825097356e-202	6.79958459055885e-198
ALG8	MGAT4A	Kidney	0.841845260652734	5.03853629642155e-25	1.35617242954482e-20
ALG8	NEU1	Heart	0.805739706488051	1.32642177903065e-197	3.71146077990566e-193
ALG8	NUS1	Heart	0.84871647471728	7.03339948262365e-240	2.01281826393724e-235
ALG8	OSTC	Heart	0.835401865592627	1.73675588142829e-225	4.9419388606042e-221
ALG8	OSTC	Kidney	0.860554659339955	3.20243801843941e-27	8.83776819948724e-23
ALG8	OSTC	Esophagus	0.801355353890478	0	0
ALG8	PIGC	Heart	0.852636876408072	2.20189711449306e-244	6.3128390272516e-240
ALG8	PIGC	Brain	0.853724709543158	0	0
ALG8	PIGC	Kidney	0.908825249420299	8.69566132655409e-35	2.49443740813531e-30
ALG8	PIGG	Kidney	0.840171908657363	7.67016194335061e-25	2.05974528826737e-20
ALG8	PIGM	Kidney	0.871121755546889	1.31391850010158e-28	3.66846045228361e-24
ALG8	PIGM	Heart	0.80924504657982	1.21890014888729e-200	3.41828357753952e-196
ALG8	PIGM	Adrenal Gland	0.802399276632442	2.52312978862036e-59	7.25349351632581e-55
ALG8	PIGO	Kidney	0.929432567289736	1.96075986163118e-39	5.65796865672293e-35
ALG8	PIGO	Heart	0.854121915126617	4.00158979926872e-246	1.14789604981823e-241
ALG8	PIGO	Muscle	0.800565277043894	2.55712412272181e-180	7.38344019194695e-176
ALG8	PIGV	Kidney	0.879758539660778	7.77955230156774e-30	2.18924381318418e-25
ALG8	PIGX	Kidney	0.889544251328725	2.4027661925106e-31	6.81808934786808e-27
ALG8	PIGX	Heart	0.819927958436172	2.68073735458836e-210	7.56825769947386e-206
ALG8	POGLUT1	Kidney	0.843680369639943	3.16019051479701e-25	8.53346244710637e-21
ALG8	POMGNT1	Kidney	0.86758762127745	3.94136467996332e-28	1.0964088266722e-23
ALG8	POMGNT2	Kidney	0.861641950155974	2.33401747900027e-27	6.45075750846095e-23
ALG8	RFT1	Adrenal Gland	0.818193920864647	1.76820865247949e-63	5.09102635221895e-59
ALG8	RFT1	Kidney	0.920491872397837	2.89988933058013e-37	8.35197126100383e-33
ALG8	RFT1	Lung	0.815053924531441	1.19992748822771e-138	3.46695049173632e-134
ALG8	RFT1	Heart	0.901192306075154	3.83887127096492e-314	1.10908829889448e-309
ALG8	RPN1	Kidney	0.808817315319979	9.12474545695563e-22	2.31759409861216e-17
ALG8	RPN1	Heart	0.892040963742168	1.62445505929069e-298	4.69028909269001e-294
ALG8	SLC35A1	Kidney	0.877408912054708	1.71418044549246e-29	4.81444719921012e-25
ALG8	SLC35A3	Kidney	0.818943342056184	1.07740383956599e-22	2.79306171369087e-18
ALG8	SRD5A3	Kidney	0.814961404753099	2.53515151677811e-22	6.51914212539491e-18
ALG8	SRD5A3	Heart	0.821466022195922	9.65950071379372e-212	2.73006468673952e-207
ALG8	ST3GAL3	Kidney	0.82582546167498	2.33403820893383e-23	6.12498306788416e-19
ALG8	STT3B	Brain	0.85025484591418	0	0
ALG8	STT3B	Kidney	0.869276809876311	2.34073505483609e-28	6.52456489185012e-24
ALG8	STT3B	Liver	0.81474794136242	6.1834092114756e-55	1.77575145735156e-50
ALG8	STT3B	Heart	0.870811798944123	3.99829306200267e-267	1.15130848720367e-262
ALG8	TUSC3	Kidney	0.874500124641815	4.45846516428407e-29	1.24850399995447e-24
ALG8	UGGT1	Kidney	0.872672524262448	8.03098527320477e-29	2.24466038386073e-24
ALG8	UGGT1	Heart	0.885315435170283	6.64359254284045e-288	1.91714150008747e-283
ALG8	UGGT1	Lung	0.81583376543449	4.01751635111885e-139	1.16094169998281e-134
ALG9	ALG2	Brain	0.810929875642968	0	0
ALG9	ALG2	Kidney	0.84456407344951	2.51897397073766e-25	6.81105371947756e-21
ALG9	ALG6	Brain	0.834200044184542	0	0
ALG9	ALG8	Kidney	0.861187861966012	2.66451773002346e-27	7.35913151855179e-23
ALG9	B3GALNT2	Brain	0.85856072717944	0	0
ALG9	B3GALNT2	Kidney	0.888688752252775	3.2985193311499e-31	9.35394111927489e-27
ALG9	B3GAT3	Kidney	0.83821624675298	1.24581886527296e-24	3.33580459365488e-20
ALG9	B4GALT1	Kidney	0.809131000722495	8.55680201778926e-22	2.17479680084132e-17
ALG9	B4GALT2	Kidney	0.805825177621666	1.67447816641454e-21	4.2292295049132e-17
ALG9	B4GALT3	Brain	0.84614021794862	0	0
ALG9	B4GALT3	Kidney	0.860831542650611	2.95533998354648e-27	8.1579204905817e-23
ALG9	B4GALT4	Heart	0.800296336591522	5.21592372110507e-193	1.45414737420688e-188
ALG9	B4GALT7	Kidney	0.845859815511054	1.80176825721784e-25	4.88062985515168e-21
ALG9	DOLK	Liver	0.818497529615122	7.85309656995789e-56	2.2567443613088e-51
ALG9	DPM2	Kidney	0.86012396401136	3.62725312773559e-27	1.00043268516075e-22
ALG9	DPM3	Kidney	0.838169152201946	1.26035548706692e-24	3.37434974552427e-20
ALG9	EOGT	Kidney	0.851126323753746	4.46836588899927e-26	1.21861274524788e-21
ALG9	EOGT	Pancreas	0.831718237322501	2.59678878429424e-85	7.483945276336e-81
ALG9	EXT1	Kidney	0.89553717420562	2.42016165389389e-32	6.89770272976298e-28
ALG9	EXT2	Kidney	0.918650924729501	7.54306021725789e-37	2.17104359173117e-32
ALG9	EXT2	Brain	0.886274487485063	0	0
ALG9	EXT2	Blood	0.888102899938299	2.08320450491914e-256	6.01191988074615e-252
ALG9	EXTL3	Kidney	0.820350101502938	7.92328577510101e-23	2.06013353438401e-18
ALG9	FKTN	Kidney	0.903353958940257	9.7406760567913e-34	2.78836592801708e-29
ALG9	FKTN	Brain	0.887209259229768	0	0
ALG9	FUCA2	Kidney	0.824267263156219	3.3191770318618e-23	8.69226081103968e-19
ALG9	FUT10	Kidney	0.803570839473914	2.6273858059353e-21	6.60340874605719e-17
ALG9	FUT4	Brain	0.82647723533034	0	0
ALG9	GALNT10	Kidney	0.810727127492387	6.15883812192792e-22	1.57081166299772e-17
ALG9	GALNT12	Blood	0.802240520245275	7.37859523650375e-171	2.09109389002516e-166
ALG9	GALNT3	Kidney	0.802512920536711	3.2394078496833e-21	8.12346306465081e-17
ALG9	GALNT7	Kidney	0.805428442153662	1.81340723588022e-21	4.57740254480885e-17
ALG9	GANAB	Brain	0.890166792322667	0	0
ALG9	GANAB	Blood	0.813003409927215	4.84702725542096e-179	1.37805831898873e-174
ALG9	GANAB	Kidney	0.888112882261317	4.07677371124729e-31	1.15568381166438e-26
ALG9	GLB1	Kidney	0.833081627459631	4.31974022405515e-24	1.14762538532473e-19
ALG9	GLB1	Brain	0.863026610927668	0	0
ALG9	GNE	Kidney	0.826778262992663	1.87866866009883e-23	4.93770483933775e-19
ALG9	GNE	Brain	0.85071048334896	0	0
ALG9	KRTCAP2	Kidney	0.903098728736687	1.08642607305113e-33	3.10935142107233e-29
ALG9	MAN1A1	Kidney	0.80205848713125	3.54292095249348e-21	8.87643415437717e-17
ALG9	MAN1A2	Kidney	0.856017145867193	1.16552876646021e-26	3.19646264201713e-22
ALG9	MAN1A2	Stomach	0.809138582912751	1.92112047244817e-84	5.48787274159544e-80
ALG9	MAN1A2	Brain	0.846259783175367	0	0
ALG9	MAN1B1	Kidney	0.891246575523325	1.2690904247749e-31	3.60751644146513e-27
ALG9	MAN1B1	Brain	0.850878695480467	0	0
ALG9	MANBA	Brain	0.85051205332474	0	0
ALG9	MANBA	Kidney	0.881345745099429	4.51963889841074e-30	1.27349865240519e-25
ALG9	MANEA	Kidney	0.803917603862382	2.45241944060472e-21	6.16906110284117e-17
ALG9	MGAT1	Kidney	0.864079844176066	1.13708281046792e-27	3.15131130093079e-23
ALG9	MGAT4A	Brain	0.875788064508007	0	0
ALG9	MGAT4A	Kidney	0.809650674290238	7.69062265857268e-22	1.95634059188772e-17
ALG9	MOGS	Brain	0.840022357064606	0	0
ALG9	MOGS	Blood	0.860249243421259	1.76990240165297e-222	5.09271717051626e-218
ALG9	MOGS	Kidney	0.89702060020136	1.34192324013392e-32	3.82770185015799e-28
ALG9	NEU1	Kidney	0.804277256156629	2.28291751265293e-21	5.74907117211387e-17
ALG9	NEU1	Brain	0.829042826045328	0	0
ALG9	NEU3	Brain	0.910999305775799	0	0
ALG9	NEU3	Kidney	0.833891966828057	3.56008839589695e-24	9.4694791242463e-20
ALG9	NUS1	Kidney	0.841661201280102	5.27815073845123e-25	1.42029758220984e-20
ALG9	NUS1	Brain	0.802216623660817	0	0
ALG9	OGA	Kidney	0.831335229900029	6.53075534561963e-24	1.73084608924957e-19
ALG9	OGA	Brain	0.902800287126709	0	0
ALG9	OSTC	Kidney	0.860578638694903	3.18026648894309e-27	8.77689945618514e-23
ALG9	PGAP1	Brain	0.807571750363584	0	0
ALG9	PGM3	Brain	0.85095861060337	0	0
ALG9	PGM3	Kidney	0.831632684306164	6.08883960889132e-24	1.61421226871318e-19
ALG9	PIGC	Kidney	0.898655619379902	6.93233334215088e-33	1.97918116918408e-28
ALG9	PIGC	Brain	0.823762436815096	0	0
ALG9	PIGG	Brain	0.847489984407481	0	0
ALG9	PIGG	Kidney	0.900492081448552	3.25688895180583e-33	9.3075372464707e-29
ALG9	PIGM	Kidney	0.816624469369728	1.77782751417949e-22	4.58786168309159e-18
ALG9	PIGO	Blood	0.847908475460644	1.00589929538561e-209	2.88833923677024e-205
ALG9	PIGO	Brain	0.815468293449769	0	0
ALG9	PIGO	Kidney	0.881225819845405	4.71022224896195e-30	1.32710511864503e-25
ALG9	PIGX	Kidney	0.826216011434756	2.13570532963927e-23	5.6072943429679e-19
ALG9	POGLUT1	Brain	0.843300513527579	0	0
ALG9	POGLUT1	Kidney	0.816523634516028	1.81667921317336e-22	4.68703236998727e-18
ALG9	POGLUT3	Blood	0.861957583027203	2.43256205840243e-224	7.00091360408219e-220
ALG9	POGLUT3	Kidney	0.859267280642189	4.64137622575436e-27	1.27846708138404e-22
ALG9	POMGNT1	Kidney	0.863275533584155	1.44375880411609e-27	3.99762375271704e-23
ALG9	POMGNT1	Blood	0.81991993024959	1.38627084503508e-184	3.95073328126547e-180
ALG9	POMGNT2	Kidney	0.80321228641657	2.82103099354661e-21	7.08473723719296e-17
ALG9	POMGNT2	Brain	0.801955256021726	0	0
ALG9	POMT1	Blood	0.886326867184391	5.5030338000834e-254	1.58795543335207e-249
ALG9	POMT1	Kidney	0.821377665313628	6.31935377695512e-23	1.64568611059465e-18
ALG9	RFT1	Kidney	0.860774844461678	3.00437860998131e-27	8.29268583927041e-23
ALG9	RFT1	Liver	0.831564216387844	4.00231868265222e-59	1.15182729368048e-54
ALG9	RFT1	Brain	0.848113721832138	0	0
ALG9	RPN1	Kidney	0.840497665186087	7.07035902304581e-25	1.8993105443608e-20
ALG9	SLC35A1	Kidney	0.848965596127277	7.96849858735003e-26	2.16679413587222e-21
ALG9	SLC35A1	Brain	0.85542696336012	0	0
ALG9	SLC35A3	Kidney	0.888444197139926	3.60951931224766e-31	1.02347920098782e-26
ALG9	SLC35A3	Blood	0.809578955090414	2.21542124044114e-176	6.29268249134901e-172
ALG9	SLC35A3	Brain	0.868664355634222	0	0
ALG9	SLC35D1	Brain	0.849455960747745	0	0
ALG9	ST3GAL3	Kidney	0.819470847501196	9.60427628984527e-23	2.49317408208093e-18
ALG9	ST3GAL5	Blood	0.843401651868894	2.40116710765774e-205	6.88798796502699e-201
ALG9	ST6GALNAC6	Kidney	0.814057770593417	3.06969389844854e-22	7.87929029853771e-18
ALG9	ST6GALNAC6	Blood	0.83503662573233	1.41283832186503e-197	4.04495611549958e-193
ALG9	STT3B	Kidney	0.926502953012515	1.08020365302671e-38	3.11530733532903e-34
ALG9	STT3B	Brain	0.846796339450112	0	0
ALG9	STT3B	Pancreas	0.801374758431528	9.62731747312663e-75	2.75947800732229e-70
ALG9	TUSC3	Kidney	0.88930841983599	2.62275604545087e-31	7.44023434973503e-27
ALG9	UGGT1	Kidney	0.842866547485212	3.88934823311774e-25	1.04872385757787e-20
ALG9	UGGT1	Brain	0.892368477932189	0	0
ALG9	XXYLT1	Brain	0.836140932808083	0	0
B3GALNT1	ALG6	Kidney	0.869126904729243	2.452231263409e-28	6.83363286174186e-24
B3GALNT1	EXTL2	Small Intestine	0.85995020293439	6.20127939199511e-56	1.78733274636083e-51
B3GALNT1	MAN1A2	Kidney	0.825584469007089	2.46523364034586e-23	6.46754045544736e-19
B3GALNT1	MAN1C1	Small Intestine	0.810132662221956	8.97149670009387e-45	2.56566862629285e-40
B3GALNT1	MGAT4A	Kidney	0.834254665379605	3.26376058998693e-24	8.68454055389622e-20
B3GALNT1	PIGC	Kidney	0.816844584884145	1.69580094033881e-22	4.37804928767271e-18
B3GALNT1	PIGV	Kidney	0.825349491573728	2.60004214351648e-23	6.81913052980067e-19
B3GALNT1	RFT1	Kidney	0.820267276914743	8.0685576554975e-23	2.09766361927624e-18
B3GALNT1	SLC35A3	Kidney	0.840141270466143	7.7290558505525e-25	2.07540607699036e-20
B3GALNT1	ST3GAL3	Kidney	0.839468092956743	9.13985114887373e-25	2.45185646919687e-20
B3GALNT2	B4GALT3	Brain	0.829796873423636	0	0
B3GALNT2	B4GALT3	Kidney	0.829183520597701	1.07976115411324e-23	2.84948968570484e-19
B3GALNT2	MAN1A2	Kidney	0.834956884224142	2.75667701818203e-24	7.34240923792784e-20
B3GALNT2	MAN1A2	Colon	0.806509222763125	1.58346002422567e-179	4.51634468109646e-175
B3GALNT2	PIGC	Kidney	0.823533892022279	3.91276638070409e-23	1.02330579154554e-18
B3GALNT2	SLC35A3	Kidney	0.82642098196276	2.03827188446695e-23	5.35433641330623e-19
B3GALNT2	SLC35A3	Blood	0.818962067603164	8.38882710811129e-184	2.38989295482983e-179
B3GALNT2	SLC35A3	Brain	0.809356482383981	0	0
B3GALNT2	SLC35D1	Brain	0.821829752903128	0	0
B3GALT1	COLGALT2	Pituitary	0.814515766116377	2.08230502853175e-68	6.01786153245676e-64
B3GALT1	SLC35D1	Pituitary	0.880227267078796	5.86148618715657e-93	1.69479011615445e-88
B3GALT1	ST3GAL3	Salivary Gland	0.827179022024993	6.76983415888672e-42	1.95560199347761e-37
B3GALT1	ST6GAL2	Small Intestine	0.829340190780088	1.20883460510731e-48	3.46923443319747e-44
B3GALT1	ST6GALNAC5	Small Intestine	0.819440650676759	1.36371694700231e-46	3.90827639841392e-42
B3GALT4	ALG3	Brain	0.832132466547373	0	0
B3GALT4	ALG6	Kidney	0.832551948712178	4.8991362118174e-24	1.30091662968599e-19
B3GALT4	B3GALT6	Kidney	0.830820718673551	7.36982266911803e-24	1.95108685342231e-19
B3GALT4	B4GALT2	Kidney	0.817136682466104	1.59260792374374e-22	4.11354700623771e-18
B3GALT4	B4GALT7	Kidney	0.827795735874406	1.48784711673965e-23	3.91735267366382e-19
B3GALT4	GMPPA	Kidney	0.802364273363398	3.335797919957e-21	8.3628453853322e-17
B3GALT4	KRTCAP2	Kidney	0.862068798064481	2.05993436426587e-27	5.69654249094084e-23
B3GALT4	MAN1A2	Kidney	0.814656162512658	2.70471966380089e-22	6.95031812006915e-18
B3GALT4	MANBA	Kidney	0.806902438125849	1.34736042455181e-21	3.40949555432836e-17
B3GALT4	MGAT1	Kidney	0.869178337490385	2.41340621845739e-28	6.72616313084075e-24
B3GALT4	MGAT4A	Kidney	0.826164137999301	2.16107252675749e-23	5.67346370449644e-19
B3GALT4	MGAT5	Brain	0.823100714611911	0	0
B3GALT4	PIGC	Kidney	0.884123893046664	1.71420419336377e-30	4.84296968709132e-26
B3GALT4	PIGC	Brain	0.803599677905316	0	0
B3GALT4	PIGG	Kidney	0.860880335250695	2.91376331263693e-27	8.04373500086551e-23
B3GALT4	PIGM	Kidney	0.830192921823121	8.53631390176763e-24	2.2571721219054e-19
B3GALT4	PIGV	Blood	0.822097825365732	2.22169191132372e-186	6.33604316190412e-182
B3GALT4	PIGV	Kidney	0.814638765953955	2.71470871484736e-22	6.97544404280029e-18
B3GALT4	POGLUT1	Kidney	0.861951618419512	2.13188866972562e-27	5.89488536065831e-23
B3GALT4	POMGNT2	Kidney	0.893163697193227	6.10559498213573e-32	1.73789655571511e-27
B3GALT4	RFT1	Kidney	0.871020972270895	1.35633609365576e-28	3.78648347265879e-24
B3GALT4	ST3GAL3	Kidney	0.823441919329581	3.99412531739554e-23	1.04430400548624e-18
B3GALT4	ST3GAL5	Kidney	0.858652595838075	5.53396553768166e-27	1.5231686745915e-22
B3GALT4	XXYLT1	Kidney	0.822998666429894	4.40985127067683e-23	1.15229413702786e-18
B3GALT5	ABO	Small Intestine	0.88047374572421	7.20210000075409e-62	2.07910222821769e-57
B3GALT5	B3GALT1	Adrenal Gland	0.900940368372012	8.41503908924825e-95	2.4312730936656e-90
B3GALT5	B3GAT1	Adrenal Gland	0.925982253059208	2.7605530289122e-110	7.98186302779673e-106
B3GALT5	B3GLCT	Brain	0.843759408365482	0	0
B3GALT5	B3GNT2	Brain	0.835488863878062	0	0
B3GALT5	B3GNT3	Small Intestine	0.809759524858011	1.0559686323425e-44	3.01943670732014e-40
B3GALT5	B3GNT3	Breast	0.807431330227797	8.5226439643879e-107	2.45972027456199e-102
B3GALT5	B3GNT4	Adrenal Gland	0.851838006276446	7.4799723408338e-74	2.158420818671e-69
B3GALT5	B3GNT5	Small Intestine	0.836939433611231	2.60097223221681e-50	7.473893709275e-46
B3GALT5	B3GNT7	Small Intestine	0.870970432516264	5.39477374500091e-59	1.55628432995786e-54
B3GALT5	B3GNT8	Small Intestine	0.894234163084927	1.69941939416971e-66	4.90945268781688e-62
B3GALT5	B4GALNT2	Small Intestine	0.840817917921553	3.3948591178399e-51	9.76225687926042e-47
B3GALT5	B4GALT4	Small Intestine	0.891566824288758	1.4980411896298e-65	4.32724178036464e-61
B3GALT5	B4GALT4	Pancreas	0.809648572471224	1.95668542409166e-77	5.61842652673679e-73
B3GALT5	FUT3	Prostate	0.822020205918143	2.34538159788519e-61	6.78049819948608e-57
B3GALT5	FUT6	Small Intestine	0.909423370538153	2.06998840624997e-72	5.98288749058429e-68
B3GALT5	GALNT5	Colon	0.800645688798726	4.91221131906883e-175	1.39924339423676e-170
B3GALT5	GALNT6	Adrenal Gland	0.846820571224568	3.77539224869161e-72	1.08920066374753e-67
B3GALT5	GALNT7	Small Intestine	0.889872277832795	5.79794526407872e-65	1.67456255117122e-60
B3GALT5	GALNT8	Adrenal Gland	0.858756857506577	2.62568608356903e-76	7.57825517439693e-72
B3GALT5	GALNT8	Adrenal Gland	0.858756857506577	2.62568608356903e-76	7.57825517439693e-72
B3GALT5	GCNT4	Small Intestine	0.818107823548888	2.52016956057154e-46	7.22078982494958e-42
B3GALT5	MGAT4B	Small Intestine	0.934721693355025	4.73241360271064e-85	1.36851936563186e-80
B3GALT5	MGAT4C	Adrenal Gland	0.922633590760076	6.39058697079397e-108	1.84764650499595e-103
B3GALT5	NEU4	Small Intestine	0.817367192702406	3.53745207217857e-46	1.01312627347194e-41
B3GALT5	SLC35A3	Small Intestine	0.841656171133731	2.17059334326711e-51	6.24240939590188e-47
B3GALT5	SLC37A4	Small Intestine	0.923245092681016	8.8628131038091e-79	2.56241652457329e-74
B3GALT5	ST8SIA2	Adrenal Gland	0.828671374363738	1.82744980295617e-66	5.26689307709998e-62
B3GALT5	ST8SIA3	Adrenal Gland	0.921241973950498	5.71431818448207e-107	1.65200938713377e-102
B3GAT1	B3GALT1	Adrenal Gland	0.911315511927199	1.1814910606269e-100	3.41427286699962e-96
B3GAT1	EXTL1	Vagina	0.844586269343836	1.25493826123322e-43	3.62551663670277e-39
B3GAT1	GALNT14	Adrenal Gland	0.873869771467477	3.72330884031781e-82	1.07521712690698e-77
B3GAT1	GALNTL5	Pituitary	0.864329289932364	7.29001638632187e-86	2.10776243777724e-81
B3GAT1	GALNTL6	Pituitary	0.850176440031413	2.88109586035827e-80	8.32953624188179e-76
B3GAT3	ALG2	Kidney	0.865681696100055	7.03512473848004e-28	1.95316168114421e-23
B3GAT3	ALG2	Brain	0.804325212390458	0	0
B3GAT3	ALG3	Brain	0.839585031542294	0	0
B3GAT3	B3GALT4	Brain	0.80293309711895	0	0
B3GAT3	B3GALT4	Kidney	0.835509340195794	2.41241031016078e-24	6.43269209204372e-20
B3GAT3	B4GALNT4	Brain	0.805974515765433	0	0
B3GAT3	B4GALT2	Kidney	0.830457261412853	8.0247778032875e-24	2.12287472008168e-19
B3GAT3	B4GALT3	Brain	0.893954590325719	0	0
B3GAT3	B4GALT3	Kidney	0.868396181092968	3.07409351481391e-28	8.56012080135081e-24
B3GAT3	B4GALT3	Pancreas	0.807902441041236	7.42201931314203e-77	2.13041642364429e-72
B3GAT3	B4GALT3	Small Intestine	0.810519582394811	7.57353331155491e-45	2.1660305271047e-40
B3GAT3	B4GALT7	Salivary Gland	0.837490408256037	7.64564289007778e-44	2.20959079523248e-39
B3GAT3	B4GALT7	Kidney	0.830471917498699	7.99730553697154e-24	2.11568717980582e-19
B3GAT3	B4GALT7	Heart	0.840390010067225	1.00742974274483e-230	2.87238368251406e-226
B3GAT3	DHDDS	Blood	0.820835695681967	2.45465129688615e-185	6.99747445203335e-181
B3GAT3	DPM2	Heart	0.905574312544496	3.55727265005698e-322	1.02794507768696e-317
B3GAT3	DPM2	Kidney	0.865629514945611	7.14671806556139e-28	1.98385746781919e-23
B3GAT3	DPM3	Kidney	0.812928322099332	3.89329745834181e-22	9.97346009903422e-18
B3GAT3	EOGT	Kidney	0.840921356370789	6.3581122763474e-25	1.70925132325047e-20
B3GAT3	EXT1	Kidney	0.862619017151298	1.7524848031857e-27	4.84859970497388e-23
B3GAT3	EXT2	Brain	0.837212174262329	0	0
B3GAT3	EXT2	Kidney	0.819497198580667	9.5491998152819e-23	2.47906776404533e-18
B3GAT3	EXTL3	Kidney	0.835666484723332	2.32237669510551e-24	6.19493983419395e-20
B3GAT3	FKTN	Kidney	0.830360397806351	8.2086655662603e-24	2.17094578230886e-19
B3GAT3	GALNT3	Kidney	0.82728049338975	1.67469043381611e-23	4.40493824806651e-19
B3GAT3	GLB1	Brain	0.853941840158467	0	0
B3GAT3	GMPPA	Brain	0.881228951522642	0	0
B3GAT3	GMPPA	Heart	0.841379178641549	8.77682417582859e-232	2.50385240088038e-227
B3GAT3	GMPPA	Blood	0.864419241157215	4.55728053227799e-227	1.31226892926945e-222
B3GAT3	GNE	Brain	0.805753259511406	0	0
B3GAT3	GNE	Kidney	0.828145742447744	1.37265382721261e-23	3.61680556932251e-19
B3GAT3	GPAA1	Blood	0.853089369080569	6.17602416570213e-215	1.77554518739771e-210
B3GAT3	GPAA1	Brain	0.904065813729192	0	0
B3GAT3	KRTCAP2	Kidney	0.857737684187516	7.17914154660231e-27	1.97354601116097e-22
B3GAT3	KRTCAP2	Heart	0.800518868283436	3.40642348450007e-193	9.49778995948309e-189
B3GAT3	KRTCAP2	Blood	0.901503994566884	4.07867880683735e-276	1.17784086583849e-271
B3GAT3	MAN1B1	Blood	0.834078963856608	1.02736437186016e-196	2.94021409582659e-192
B3GAT3	MAN1B1	Small Intestine	0.834506661648059	9.0795266536269e-50	2.60809403125433e-45
B3GAT3	MAN1B1	Kidney	0.864533420194296	9.93157998706123e-28	2.75372918301247e-23
B3GAT3	MAN1B1	Brain	0.898271199971135	0	0
B3GAT3	MGAT1	Kidney	0.837742628414383	1.39974562981318e-24	3.7447394834392e-20
B3GAT3	MGAT1	Heart	0.853734304732137	1.1439253268654e-245	3.28100662251534e-241
B3GAT3	MGAT4A	Kidney	0.825224078854361	2.67489759648394e-23	7.01384898774054e-19
B3GAT3	MGAT4B	Brain	0.817420745931199	0	0
B3GAT3	MGAT4B	Testis	0.848084168442237	4.67177003864033e-101	1.34906703405817e-96
B3GAT3	MGAT4B	Pancreas	0.819358492339312	9.09534132960934e-81	2.6170025607685e-76
B3GAT3	MOGS	Pancreas	0.842321457782587	1.62358476674112e-89	4.6848538444315e-85
B3GAT3	MOGS	Kidney	0.854937930884397	1.57449249222758e-26	4.3122200377129e-22
B3GAT3	MOGS	Brain	0.870403966296174	0	0
B3GAT3	MOGS	Heart	0.887934375983484	5.90301336991679e-292	1.70378674895908e-287
B3GAT3	NEU1	Brain	0.833098605755917	0	0
B3GAT3	OSTC	Kidney	0.802265759517306	3.40120752041245e-21	8.52580689141789e-17
B3GAT3	OSTC	Heart	0.828853862554972	7.13119196520259e-219	2.02354703204589e-214
B3GAT3	PGM3	Heart	0.802299757996511	1.10408224679762e-194	3.08226640838492e-190
B3GAT3	PIGC	Kidney	0.920347375292641	3.12844793541538e-37	9.00993005399629e-33
B3GAT3	PIGC	Brain	0.82767034549342	0	0
B3GAT3	PIGG	Kidney	0.825920379990454	2.28425003990551e-23	5.995242654736e-19
B3GAT3	POGLUT1	Kidney	0.811349440374024	5.41316532239992e-22	1.38300960821996e-17
B3GAT3	POMGNT1	Kidney	0.845049377579697	2.22267070180559e-25	6.01388011787538e-21
B3GAT3	POMGNT1	Pancreas	0.909471578924789	2.69606492045751e-126	7.79675014347107e-122
B3GAT3	POMGNT1	Salivary Gland	0.815623521523708	7.32619025990043e-40	2.11565722325405e-35
B3GAT3	POMGNT2	Brain	0.842246578854757	0	0
B3GAT3	POMGNT2	Kidney	0.823087330740953	4.32346290849093e-23	1.12989379650502e-18
B3GAT3	POMT1	Kidney	0.804883885922581	2.02245867368912e-21	5.09902280810501e-17
B3GAT3	POMT1	Brain	0.817059390139504	0	0
B3GAT3	RFT1	Kidney	0.876384093971104	2.40716922625922e-29	6.75355398119287e-25
B3GAT3	SLC35A1	Kidney	0.830941415101602	7.16405130121304e-24	1.89711242507423e-19
B3GAT3	ST3GAL3	Kidney	0.841284691610198	5.80331908484581e-25	1.56080266786928e-20
B3GAT3	ST3GAL5	Small Intestine	0.841813851284527	1.99486669099043e-51	5.73723660328848e-47
B3GAT3	ST6GALNAC4	Brain	0.806361334903203	0	0
B3GAT3	ST6GALNAC6	Kidney	0.848378412523474	9.31046731241492e-26	2.52946775943689e-21
B3GAT3	STT3B	Kidney	0.81855018043414	1.17347858086517e-22	3.03942687229888e-18
B3GAT3	TUSC3	Kidney	0.818126115766709	1.28643355213985e-22	3.32941867629315e-18
B3GAT3	UGGT1	Brain	0.8168918473886	0	0
B3GAT3	XXYLT1	Brain	0.80209685224119	0	0
B3GLCT	ALG6	Kidney	0.806279990299571	1.52791165662802e-21	3.86301904145262e-17
B3GLCT	ALG8	Kidney	0.838356482906826	1.20349129515825e-24	3.22319038669283e-20
B3GLCT	ALG9	Blood	0.834700306027056	2.83999229401326e-197	8.13004594007176e-193
B3GLCT	B3GALT4	Kidney	0.809368311616331	8.15010461731229e-22	2.072327101044e-17
B3GLCT	B3GNT2	Brain	0.848792997108413	0	0
B3GLCT	B4GALT2	Kidney	0.824274415534937	3.31384293134989e-23	8.67862325291223e-19
B3GLCT	B4GAT1	Stomach	0.813434312707882	5.01661517164944e-86	1.43485227139517e-81
B3GLCT	DPAGT1	Kidney	0.800521175438159	4.78849956786803e-21	1.19611930705776e-16
B3GLCT	EXT2	Stomach	0.81561336644725	7.61354240453391e-87	2.17922424244974e-82
B3GLCT	EXT2	Blood	0.819018802931992	7.54258860846478e-184	2.14888349455162e-179
B3GLCT	EXTL2	Blood	0.803881510981903	4.50232165758906e-172	1.27694846852541e-167
B3GLCT	EXTL2	Kidney	0.828087311867381	1.39126225714893e-23	3.66528041645886e-19
B3GLCT	EXTL2	Stomach	0.813207308926658	6.09667903857638e-86	1.74371117182323e-81
B3GLCT	EXTL3	Stomach	0.807669833781587	6.54107247581801e-84	1.86793406691935e-79
B3GLCT	EXTL3	Kidney	0.836134932981129	2.07294397910315e-24	5.53372395221586e-20
B3GLCT	FKTN	Kidney	0.838382966310257	1.19565631210652e-24	3.20232630071489e-20
B3GLCT	GALNT11	Stomach	0.822772380630338	1.29730690633908e-89	3.71795186287717e-85
B3GLCT	GALNT11	Blood	0.826989695007618	1.67251876039962e-190	4.77704808345339e-186
B3GLCT	GNE	Kidney	0.820116076312968	8.34046278255645e-23	2.1676028725586e-18
B3GLCT	GNE	Stomach	0.844617893461416	6.72251358284135e-99	1.93386548237597e-94
B3GLCT	MAN1A2	Blood	0.814905183915328	1.5291388201341e-180	4.35039994328151e-176
B3GLCT	MAN1A2	Kidney	0.825451144377945	2.54086600236626e-23	6.66519969740717e-19
B3GLCT	MAN1A2	Stomach	0.816717775611522	2.90016390786889e-87	8.30345928461942e-83
B3GLCT	MAN2A1	Blood	0.812146718465856	2.27007040133375e-178	6.45267511579118e-174
B3GLCT	MGAT4A	Blood	0.82903880062392	2.86695495729546e-192	8.19375726795042e-188
B3GLCT	MGAT4A	Kidney	0.81171323398453	5.01869513447569e-22	1.28348109369081e-17
B3GLCT	PIGC	Kidney	0.854855521951895	1.61090955443144e-26	4.41131472385506e-22
B3GLCT	PIGM	Kidney	0.816151830231828	1.96719235646565e-22	5.07063501802586e-18
B3GLCT	PIGV	Kidney	0.869229803250096	2.37515549650637e-28	6.6202709154122e-24
B3GLCT	PIGX	Kidney	0.852787709983321	2.84618473686779e-26	7.77634593807017e-22
B3GLCT	PIGX	Stomach	0.85230496446832	1.63209228830694e-102	4.70075220878165e-98
B3GLCT	POGLUT1	Kidney	0.816434822944575	1.85158061974238e-22	4.77652252474942e-18
B3GLCT	POGLUT3	Blood	0.875427184132381	5.88974493353843e-240	1.69836684903514e-235
B3GLCT	POGLUT3	Stomach	0.8316565841806	3.15132672798184e-93	9.04588337267187e-89
B3GLCT	POMGNT2	Stomach	0.846141555362741	1.33918669277345e-99	3.85324187111705e-95
B3GLCT	POMGNT2	Kidney	0.909869197045172	5.38999293614504e-35	1.54676627288554e-30
B3GLCT	POMT1	Kidney	0.811345858142217	5.41719552463697e-22	1.38398511263425e-17
B3GLCT	RFT1	Kidney	0.841912263249835	4.95396439140773e-25	1.33350813487913e-20
B3GLCT	RXYLT1	Kidney	0.836161008364448	2.05985330754074e-24	5.49898438981076e-20
B3GLCT	SLC35A1	Kidney	0.870107393580908	1.80686225736673e-28	5.03897746334434e-24
B3GLCT	SLC35A3	Blood	0.874579740690514	6.38535159998845e-239	1.84108842682467e-234
B3GLCT	ST3GAL3	Stomach	0.832415730148964	1.51303323256116e-93	4.34376710735983e-89
B3GLCT	ST3GAL5	Blood	0.810713904591592	2.95046262226962e-177	8.38403458744135e-173
B3GLCT	TMTC3	Pancreas	0.831220499004751	4.02278713757252e-85	1.15932702517702e-80
B3GLCT	TMTC3	Stomach	0.83359768461966	4.79220790819318e-94	1.37603457875859e-89
B3GLCT	UGT8	Kidney	0.802701423878156	3.12105644534115e-21	7.82979430442734e-17
B3GLCT	XXYLT1	Kidney	0.830008514368803	8.91179554892594e-24	2.35574403540308e-19
B3GLCT	XXYLT1	Stomach	0.826784017755551	3.20972900524382e-91	9.20614473284033e-87
B3GNT10	PIGM	Adrenal Gland	0.811518634178974	1.12477580748134e-61	3.23631743086606e-57
B3GNT10	PIGM	Kidney	0.842068540387134	4.76203853205645e-25	1.2824169766828e-20
B3GNT10	PIGV	Adrenal Gland	0.822355102656357	1.21705368168897e-64	3.50535801400057e-60
B3GNT2	ALG6	Kidney	0.804949420159169	1.99611294550885e-21	5.03379762598422e-17
B3GNT2	FUCA1	Kidney	0.830871249432042	7.28298459261674e-24	1.92846149027899e-19
B3GNT2	MAN1A2	Kidney	0.826696247511807	1.91419558656176e-23	5.02993174280834e-19
B3GNT2	PIGM	Kidney	0.88899742438298	2.94305874284081e-31	8.34739751231939e-27
B3GNT2	PIGV	Kidney	0.803608208049163	2.60796312465485e-21	6.55589770275736e-17
B3GNT2	SLC35A3	Kidney	0.832066403819811	5.49616200087918e-24	1.45857147179332e-19
B3GNT2	SLC35D1	Kidney	0.819221670423277	1.01405758832134e-22	2.63036397834672e-18
B3GNT3	ABO	Colon	0.841871251769562	2.51217636551546e-210	7.20793642793696e-206
B3GNT3	B3GNT5	Small Intestine	0.855599738523307	8.50132825055578e-55	2.44880760257259e-50
B3GNT3	B3GNT6	Blood	0.96711625294236	0	0
B3GNT3	B3GNT6	Small Intestine	0.883832359361723	6.06087994379563e-63	1.74989725737267e-58
B3GNT3	B3GNT6	Adrenal Gland	0.915220921214786	4.79196164784069e-103	1.38511651430835e-98
B3GNT3	B3GNT6	Colon	0.861507654655271	6.41998419157561e-231	1.84606645428757e-226
B3GNT3	B3GNT7	Small Intestine	0.890690664034269	3.02432197643292e-65	8.73545159672885e-61
B3GNT3	B4GALNT2	Colon	0.829630936911195	7.26057774158225e-199	2.07921164785691e-194
B3GNT3	B4GALNT2	Blood	0.823649407745233	1.1290503667043e-187	3.22174522139072e-183
B3GNT3	B4GALNT3	Colon	0.938496610995237	0	0
B3GNT3	B4GALT4	Adrenal Gland	0.840314870536373	4.96938043027943e-70	1.43351717272271e-65
B3GNT3	B4GALT4	Colon	0.860277296777346	1.54492791709079e-229	4.44182225442773e-225
B3GNT3	B4GALT4	Small Intestine	0.860996954041822	3.25973329063576e-56	9.39683315691571e-52
B3GNT3	DHDDS	Colon	0.868582015768106	3.95789285142058e-239	1.1389628258533e-234
B3GNT3	FUCA1	Colon	0.857346233505969	2.67394494773683e-226	7.68625475226952e-222
B3GNT3	FUT3	Colon	0.95339431324388	0	0
B3GNT3	FUT3	Blood	0.987119856808742	0	0
B3GNT3	FUT3	Esophagus	0.808401006467229	0	0
B3GNT3	FUT3	Small Intestine	0.901634584093049	2.9470174340585e-69	8.51540687571204e-65
B3GNT3	FUT3	Adrenal Gland	0.924003133279336	7.10594518359134e-109	2.05454193093176e-104
B3GNT3	FUT3	Muscle	0.889665439235277	6.29163734153426e-275	1.81922693730463e-270
B3GNT3	FUT6	Breast	0.826513295051687	4.0476367042613e-116	1.16915986202588e-111
B3GNT3	FUT6	Colon	0.946657962911115	0	0
B3GNT3	FUT6	Blood	0.980645291197753	0	0
B3GNT3	FUT6	Small Intestine	0.903954356541172	3.61839860303516e-70	1.0456448283051e-65
B3GNT3	FUT6	Pituitary	0.915418021282356	4.52744291434826e-113	1.30933649082952e-108
B3GNT3	FUT6	Adrenal Gland	0.935080121241473	2.55927544337527e-117	7.40065679960827e-113
B3GNT3	FUT6	Muscle	0.900901635585679	1.3904357216746e-292	4.02058393279427e-288
B3GNT3	GALNT3	Small Intestine	0.817616889637244	3.15585995791462e-46	9.03964526345064e-42
B3GNT3	GALNT3	Colon	0.919937570036318	3.4028870170445e-318	9.83264203575009e-314
B3GNT3	GALNT3	Stomach	0.83198450469056	2.29639960311427e-93	6.59227434066013e-89
B3GNT3	GALNT4	Colon	0.900046095171558	1.67598621526278e-282	4.83857220346365e-278
B3GNT3	GALNT4	Small Intestine	0.82123468111068	5.91881936999442e-47	1.6966887606026e-42
B3GNT3	GALNT5	Colon	0.896502805444286	6.14589647706105e-277	1.77401301810367e-272
B3GNT3	GALNT5	Adrenal Gland	0.809329089194555	4.23687382646213e-61	1.2187791249201e-56
B3GNT3	GALNT5	Small Intestine	0.854111015556426	2.04189210089256e-54	5.88044506136048e-50
B3GNT3	GALNT7	Small Intestine	0.847636079629359	8.26552762468259e-53	2.37848822927866e-48
B3GNT3	GALNT7	Colon	0.884705275446701	9.00909831139692e-260	2.59759331612507e-255
B3GNT3	GCNT2	Adrenal Gland	0.811629611782658	1.05116750920131e-61	3.02473450772677e-57
B3GNT3	GCNT3	Muscle	0.905056158945629	1.17954033790195e-299	3.41087679511107e-295
B3GNT3	GCNT3	Colon	0.887217668373747	2.89007324895679e-263	8.3341042280167e-259
B3GNT3	GCNT3	Blood	0.974292743478105	0	0
B3GNT3	GCNT3	Small Intestine	0.83099126767122	5.33595674592649e-49	1.53184646262058e-44
B3GNT3	GCNT3	Pituitary	0.895291801814201	1.11079271198698e-100	3.21219036452395e-96
B3GNT3	MGAT4A	Colon	0.86563031579359	1.20189505829121e-235	3.45749151418632e-231
B3GNT3	MGAT4B	Colon	0.925470843015017	0	0
B3GNT3	MGAT4B	Small Intestine	0.825912938763643	6.42043131666678e-48	1.84170072318587e-43
B3GNT3	MPDU1	Stomach	0.829645061108338	2.16353955810501e-92	6.20870946989395e-88
B3GNT3	MPDU1	Colon	0.880230275872374	9.56422704788196e-254	2.75602766611767e-249
B3GNT3	NANS	Stomach	0.819220408440133	3.17693113405186e-88	9.09936615415134e-84
B3GNT3	NANS	Salivary Gland	0.827331089170855	6.35047663796905e-42	1.83458919594288e-37
B3GNT3	NANS	Colon	0.895678070477704	1.1344025051842e-275	3.27377218971108e-271
B3GNT3	NEU4	Colon	0.820723043780057	4.37653995043561e-191	1.25138406802805e-186
B3GNT3	NUDT14	Colon	0.800785708103296	3.85277840583766e-175	1.09750245668692e-170
B3GNT3	SLC35A3	Small Intestine	0.873167442490339	1.22497991356942e-59	3.53443454462185e-55
B3GNT3	SLC35A3	Colon	0.912084788482323	4.27407631979167e-303	1.23478064878781e-298
B3GNT3	SLC35C1	Small Intestine	0.844721676589635	4.13506225418217e-52	1.18940930679296e-47
B3GNT3	SLC35C1	Colon	0.871642045255756	7.88649150294977e-243	2.27044203878421e-238
B3GNT3	SLC35D1	Colon	0.913812729911998	2.71149419884638e-306	7.83377788988708e-302
B3GNT3	SLC37A4	Colon	0.854110804829857	8.29025804133651e-223	2.38195694043681e-218
B3GNT3	ST3GAL3	Colon	-0.808304143722773	6.2191706293174e-181	1.77445376395684e-176
B3GNT3	ST6GALNAC1	Blood	0.829872047633043	5.40221010114905e-193	1.54449186791851e-188
B3GNT3	ST6GALNAC1	Adrenal Gland	0.886943717012583	7.37754217807678e-88	2.1309292827157e-83
B3GNT3	ST6GALNAC1	Colon	0.850536717112903	4.76982802228738e-219	1.36999000456138e-214
B3GNT3	TUSC3	Blood	0.904631869665535	3.99014517225648e-281	1.15255343300628e-276
B3GNT3	UGT8	Colon	0.889137675852667	5.42576958138319e-266	1.56506323574998e-261
B3GNT3	UGT8	Breast	0.877681117485926	4.39523404122729e-148	1.27092587536128e-143
B3GNT3	UGT8	Stomach	0.81766230605764	1.26381738045791e-87	3.61906745067927e-83
B3GNT4	B3GALT1	Adrenal Gland	0.906743692143637	5.44222712269479e-98	1.57258594937389e-93
B3GNT4	B3GAT1	Adrenal Gland	0.914632269351673	1.11775690788698e-102	3.23076456655653e-98
B3GNT4	B4GALNT1	Brain	0.933987949458172	0	0
B3GNT4	B4GALNT4	Brain	0.842263421511324	0	0
B3GNT4	B4GALT3	Brain	0.874994570705357	0	0
B3GNT4	DPAGT1	Brain	0.807250207083986	0	0
B3GNT4	EXT1	Brain	0.818412161369596	0	0
B3GNT4	GALNT14	Adrenal Gland	0.828956513049659	1.50581323201422e-66	4.34005489731138e-62
B3GNT4	GALNT17	Brain	0.908850853045253	0	0
B3GNT4	GALNT18	Brain	0.823959547023445	0	0
B3GNT4	GALNT8	Adrenal Gland	0.895700493285957	4.35985856469385e-92	1.25956313934005e-87
B3GNT4	GALNT8	Adrenal Gland	0.895700493285957	4.35985856469385e-92	1.25956313934005e-87
B3GNT4	MAN1B1	Brain	0.832614829079095	0	0
B3GNT4	MAN1C1	Brain	0.806426416420883	0	0
B3GNT4	MGAT4B	Brain	0.85640076937115	0	0
B3GNT4	MGAT4C	Adrenal Gland	0.870595180017512	7.94543207984993e-81	2.29416405873587e-76
B3GNT4	MOGS	Brain	0.825736259603352	0	0
B3GNT4	NEU1	Brain	0.813271947557851	0	0
B3GNT4	NEU3	Brain	0.803590726405103	0	0
B3GNT4	PIGZ	Brain	0.843377193221117	0	0
B3GNT4	POMGNT2	Brain	0.897137013897502	0	0
B3GNT4	POMT1	Brain	0.818751251340401	0	0
B3GNT4	SLC35A1	Brain	0.800644731409654	0	0
B3GNT4	SLC37A4	Brain	0.833811126959672	0	0
B3GNT4	ST3GAL3	Brain	0.816987628964522	0	0
B3GNT5	B3GNT2	Esophagus	0.86322667627747	0	0
B3GNT5	B3GNT7	Small Intestine	0.824098081594048	1.53173439072667e-47	4.39270788572594e-43
B3GNT5	B4GALT4	Small Intestine	0.853512138834493	2.89684623796445e-54	8.34175842684243e-50
B3GNT5	GALNT3	Esophagus	0.879444282216672	0	0
B3GNT5	GALNT3	Testis	0.836613866640565	7.31786301247314e-96	2.11164255087925e-91
B3GNT5	GALNT5	Small Intestine	0.829134533647323	1.33763524348649e-48	3.83847809470883e-44
B3GNT5	SLC35A3	Small Intestine	0.865561684384809	1.85339405609879e-57	5.34444710016647e-53
B3GNT5	SLC35D1	Small Intestine	0.833739663139795	1.3409421568689e-49	3.85118587452748e-45
B3GNT6	ABO	Colon	0.804507361155725	5.62676762419129e-178	1.60413518198069e-173
B3GNT6	B3GNT5	Small Intestine	0.845413246047501	2.83056367759754e-52	8.14324864408036e-48
B3GNT6	B3GNT7	Small Intestine	0.847348957045913	9.70071486280823e-53	2.79118668747581e-48
B3GNT6	B4GALT4	Colon	0.819563275616127	4.19000967964648e-190	1.19758856663656e-185
B3GNT6	B4GALT4	Adrenal Gland	0.813511017303334	3.31412504245295e-62	9.53838328468383e-58
B3GNT6	B4GALT4	Small Intestine	0.820406189613109	8.7123790109489e-47	2.4974034434885e-42
B3GNT6	GALNT3	Colon	0.875838614626091	4.61542759123082e-248	1.32947391765404e-243
B3GNT6	GALNT5	Small Intestine	0.871442770323381	3.93145577788804e-59	1.1342249919207e-54
B3GNT6	GALNT5	Colon	0.896375595383442	9.6512214567416e-277	2.78563204905933e-272
B3GNT6	GALNT7	Colon	0.836745095835288	2.06673294278691e-205	5.9240833072044e-201
B3GNT6	GALNT7	Small Intestine	0.865592138633035	1.81763742645264e-57	5.24152104666148e-53
B3GNT6	MGAT4B	Colon	0.828758333294709	4.3944804044794e-198	1.25831551901863e-193
B3GNT6	NANS	Colon	0.839378219818494	6.4881447585025e-208	1.86079991673852e-203
B3GNT6	SLC35A3	Small Intestine	0.81268530409217	2.9132549345241e-45	8.33627899514071e-41
B3GNT6	SLC35A3	Colon	0.829625228815821	7.34684091119645e-199	2.1037678949211e-194
B3GNT6	SLC35C1	Small Intestine	0.801432273664951	3.66291761550513e-43	1.04543331664132e-38
B3GNT6	SLC35C1	Colon	0.813525903887581	4.14674635977706e-185	1.18418635796154e-180
B3GNT6	SLC35D1	Colon	0.828554608722279	6.68076664515555e-198	1.91283710584094e-193
B3GNT6	TUSC3	Blood	0.932869541500932	0	0
B3GNT6	UGT8	Colon	0.850243801214682	9.60021494395863e-219	2.75718173190492e-214
B3GNT7	GALNT5	Stomach	0.81242241346248	1.1940010519552e-85	3.41424600806589e-81
B3GNT7	GALNT5	Small Intestine	0.831319726994601	4.53002467276018e-49	1.30052478330272e-44
B3GNT7	SLC35A3	Small Intestine	0.847599834096893	8.43443810958894e-53	2.42700956603422e-48
B3GNT8	ABO	Small Intestine	0.806949661855298	3.562237248106e-44	1.01801616076373e-39
B3GNT8	B3GALT4	Blood	0.80038404267243	1.69150218793475e-169	4.79084164688759e-165
B3GNT8	B3GNT3	Small Intestine	0.894985093208684	9.11225166854413e-67	2.6325295070424e-62
B3GNT8	B3GNT3	Adrenal Gland	0.854827978640813	6.74185005772543e-75	1.94563050815898e-70
B3GNT8	B3GNT3	Colon	0.849198852649937	1.15001775899402e-217	3.30227599495133e-213
B3GNT8	B3GNT5	Small Intestine	0.873259504335784	1.15050469759428e-59	3.31978130490829e-55
B3GNT8	B3GNT6	Small Intestine	0.805062666147428	7.97097515674672e-44	2.2769090535247e-39
B3GNT8	B3GNT6	Adrenal Gland	0.839543171276797	8.73733545525141e-70	2.52028441206727e-65
B3GNT8	B3GNT7	Small Intestine	0.899474619369101	1.98305580120387e-68	5.72964312641834e-64
B3GNT8	B4GALNT3	Colon	0.818555995971439	2.94164379398663e-189	8.4057471413168e-185
B3GNT8	B4GALT4	Adrenal Gland	0.86809077072718	7.80631882267966e-80	2.25376230729584e-75
B3GNT8	B4GALT4	Small Intestine	0.880410606184182	7.53973909396157e-62	2.17649648425389e-57
B3GNT8	FUT3	Adrenal Gland	0.83203697245736	1.81736890929279e-67	5.23947456549111e-63
B3GNT8	FUT3	Vagina	0.808263442647991	2.99148463051314e-37	8.62295444745413e-33
B3GNT8	FUT3	Colon	0.845606772413009	5.0856056832497e-214	1.45982311137683e-209
B3GNT8	FUT3	Small Intestine	0.866498630320815	1.0155966132497e-57	2.92898063261213e-53
B3GNT8	FUT3	Esophagus	0.902538854373661	0	0
B3GNT8	FUT3	Pancreas	0.816083286524237	1.27346362623843e-79	3.66133527179811e-75
B3GNT8	FUT6	Small Intestine	0.931948944397912	1.94915624413976e-83	5.63637511117894e-79
B3GNT8	FUT6	Colon	0.839933742539689	1.89770872079148e-208	5.4431979238462e-204
B3GNT8	FUT6	Pancreas	0.816913186965989	6.55748371665418e-80	1.88560444272391e-75
B3GNT8	FUT6	Esophagus	0.880590824788865	0	0
B3GNT8	FUT6	Adrenal Gland	0.849718901118217	3.98811185321527e-73	1.15065003188967e-68
B3GNT8	GALNT3	Kidney	0.809695766601158	7.61961451421949e-22	1.93858232470772e-17
B3GNT8	GALNT7	Colon	0.810705279609913	7.75536283286467e-183	2.21384587426955e-178
B3GNT8	GALNT7	Small Intestine	0.87769472206826	5.28112248671858e-61	1.52418476089185e-56
B3GNT8	GCNT3	Colon	0.821019523094079	2.45013095195508e-191	7.00639447021075e-187
B3GNT8	MGAT4A	Colon	0.801409139585467	1.30316567682214e-175	3.71245838013091e-171
B3GNT8	MGAT4B	Small Intestine	0.913754286374537	2.73320308884634e-74	7.90087016892811e-70
B3GNT8	MGAT4B	Colon	0.87085254145841	7.25595173738222e-242	2.08877082664022e-237
B3GNT8	NEU4	Small Intestine	0.807521057704138	2.78639361576308e-44	7.96407023257403e-40
B3GNT8	SLC35A3	Colon	0.809781227725727	4.22277136083029e-182	1.20509449095375e-177
B3GNT8	SLC35A3	Small Intestine	0.85489534492818	1.2884665794704e-54	3.71078374887475e-50
B3GNT8	SLC35C1	Esophagus	0.801518613165626	0	0
B3GNT8	SLC35D1	Colon	0.828679089304483	5.17247237457887e-198	1.48103401501317e-193
B3GNT8	SLC37A4	Small Intestine	0.871792419780858	3.1079734557344e-59	8.96681421713932e-55
B3GNT8	ST6GALNAC1	Adrenal Gland	0.832734662782345	1.11907185467811e-67	3.22661987859339e-63
B3GNT8	UGT8	Colon	0.809707079456004	4.83593825063649e-182	1.38003169858414e-177
B3GNT9	ALG10	Kidney	0.829423512481559	1.02122967822901e-23	2.69625059646023e-19
B3GNT9	ALG11	Kidney	0.835165992075168	2.62109288018395e-24	6.98495041640221e-20
B3GNT9	ALG6	Kidney	0.829465549986196	1.01129969948391e-23	2.67033685648726e-19
B3GNT9	ALG9	Kidney	0.807774674061137	1.12880422626755e-21	2.86118007232036e-17
B3GNT9	B3GALT4	Kidney	0.860236109309745	3.51163465323843e-27	9.68719535442353e-23
B3GNT9	B3GLCT	Stomach	0.828604777641623	5.80185949920231e-92	1.66443745313116e-87
B3GNT9	B4GAT1	Esophagus	0.873803822227616	0	0
B3GNT9	B4GAT1	Small Intestine	0.801770290112219	3.18230467378455e-43	9.083888691318e-39
B3GNT9	DPAGT1	Kidney	0.806025453617469	1.60832872046657e-21	4.06456834236312e-17
B3GNT9	DSE	Kidney	0.838065290662925	1.29299969706546e-24	3.46097228913512e-20
B3GNT9	EXT1	Kidney	0.800586028060688	4.72827791510229e-21	1.18140751986746e-16
B3GNT9	EXT2	Kidney	0.846066362050189	1.70756850811165e-25	4.6264861158777e-21
B3GNT9	EXT2	Stomach	0.839895657027273	8.95598938981685e-97	2.57439915010285e-92
B3GNT9	EXT2	Heart	0.811789206224317	6.95313510299865e-203	1.95313565043232e-198
B3GNT9	EXTL2	Stomach	0.84148494471201	1.75737399665886e-97	5.05297745259322e-93
B3GNT9	EXTL2	Small Intestine	0.853995895629519	2.18415404579514e-54	6.28992682108084e-50
B3GNT9	EXTL2	Vagina	0.806930835339397	4.82560331048359e-37	1.39078713011448e-32
B3GNT9	EXTL3	Kidney	0.877737350372883	1.53646151076327e-29	4.31699590679156e-25
B3GNT9	EXTL3	Small Intestine	0.847470871339942	9.06352152414417e-53	2.60793768335724e-48
B3GNT9	FKTN	Kidney	0.854262117891874	1.89844503839444e-26	5.1956643810779e-22
B3GNT9	FUT10	Heart	0.801527590635739	4.90459837879377e-194	1.3686281776024e-189
B3GNT9	FUT10	Kidney	0.84076676199769	6.6095116810411e-25	1.77617407404617e-20
B3GNT9	FUT8	Kidney	0.892659548410763	7.41094391163631e-32	2.108709980617e-27
B3GNT9	GALC	Kidney	0.823051822438975	4.3578604582571e-23	1.13879609495175e-18
B3GNT9	GALNT11	Small Intestine	0.86707568277491	6.99576726558643e-58	2.01778915241309e-53
B3GNT9	GALNT11	Stomach	0.862473066984845	1.26596211762958e-107	3.64989538133784e-103
B3GNT9	GALNT11	Heart	0.863288141823158	2.58532224685502e-257	7.43150879858475e-253
B3GNT9	GALNT11	Colon	0.819968271717533	1.90730666727908e-190	5.45241756975071e-186
B3GNT9	GANAB	Kidney	0.836033145379053	2.12482317575649e-24	5.67115305609407e-20
B3GNT9	GBGT1	Kidney	0.837435296190234	1.50936081070966e-24	4.0361817439187e-20
B3GNT9	GLB1	Heart	0.830893511255504	6.66312422965125e-221	1.89192749376718e-216
B3GNT9	GNE	Stomach	0.839097819227069	2.01487859637373e-96	5.79096257383774e-92
B3GNT9	GXYLT2	Heart	0.804232067441055	2.56887520076886e-196	7.18051996118912e-192
B3GNT9	MAN1A2	Kidney	0.893762907790895	4.84358584568607e-32	1.37935637713448e-27
B3GNT9	MAN1B1	Kidney	0.866777302289041	5.0477872089927e-28	1.40293149899534e-23
B3GNT9	MAN1C1	Stomach	0.813595541713003	4.36711636225162e-86	1.24916996425845e-81
B3GNT9	MAN1C1	Spleen	0.822528598547823	1.65083932693132e-60	4.77043040303344e-56
B3GNT9	MAN1C1	Pancreas	0.809283004596482	2.58961157622929e-77	7.43477483535429e-73
B3GNT9	MAN1C1	Vagina	0.821564467966735	2.040777756005e-39	5.88805198162563e-35
B3GNT9	MAN1C1	Small Intestine	0.837840589319507	1.62835859414715e-50	4.68006543543832e-46
B3GNT9	MAN2A2	Kidney	0.848103190986512	1.00128102176933e-25	2.7194792551255e-21
B3GNT9	MANBA	Kidney	0.863044768084807	1.5457043150223e-27	4.27881868484473e-23
B3GNT9	MGAT1	Kidney	0.862813740692488	1.65477073747896e-27	4.57941253889927e-23
B3GNT9	NEU3	Kidney	0.805875527449951	1.65760362691621e-21	4.18727252195304e-17
B3GNT9	PIGB	Kidney	0.805905492379315	1.64763951852315e-21	4.16226695169318e-17
B3GNT9	PIGB	Heart	0.822396835731925	1.27267654989593e-212	3.59951108607066e-208
B3GNT9	PIGC	Kidney	0.852423983623187	3.14306416507987e-26	8.5827653155836e-22
B3GNT9	PIGG	Kidney	0.882990764779443	2.55317312122599e-30	7.20479923078762e-26
B3GNT9	PIGM	Kidney	0.820502003305085	7.66343206252364e-23	1.99279887353865e-18
B3GNT9	PIGO	Kidney	0.808024989000583	1.07272252275748e-21	2.72042431771297e-17
B3GNT9	POGLUT1	Kidney	0.900491704201316	3.25739930223899e-33	9.30866998600836e-29
B3GNT9	POGLUT2	Kidney	0.832084656205197	5.47249138829868e-24	1.45239921445447e-19
B3GNT9	POGLUT2	Small Intestine	0.849924212252333	2.2801928488806e-53	6.56330709621792e-49
B3GNT9	POGLUT3	Kidney	0.858822705011308	5.27147661189144e-27	1.45118479648759e-22
B3GNT9	POGLUT3	Heart	0.82620793776718	2.79365920660216e-216	7.91611272782788e-212
B3GNT9	POGLUT3	Stomach	0.892620640382223	1.41103899112812e-125	4.07776158046115e-121
B3GNT9	POMGNT2	Esophagus	0.806260357740022	0	0
B3GNT9	POMGNT2	Stomach	0.81421200592076	2.56693999680042e-86	7.34452871884536e-82
B3GNT9	POMGNT2	Kidney	0.840518977674318	7.0327485779093e-25	1.88941823294111e-20
B3GNT9	POMT1	Kidney	0.842401747319908	4.37666163295542e-25	1.17902887730186e-20
B3GNT9	RFT1	Kidney	0.81487736582614	2.58077769613759e-22	6.63517945676974e-18
B3GNT9	SLC35A1	Kidney	0.863585956999278	1.31688832789634e-27	3.64778066827286e-23
B3GNT9	SLC35A1	Heart	0.828438054380468	1.83484048238433e-218	5.20580941662082e-214
B3GNT9	SLC35A3	Kidney	0.817773339155136	1.38838868771886e-22	3.59065082417852e-18
B3GNT9	ST3GAL3	Kidney	0.812459169978616	4.29526017975107e-22	1.09962955861807e-17
B3GNT9	ST3GAL3	Stomach	0.805373285168799	4.3501176622812e-83	1.24182808905141e-78
B3GNT9	ST3GAL3	Esophagus	0.803945446359221	0	0
B3GNT9	ST3GAL4	Stomach	0.828353982175141	7.35217543238749e-92	2.109118566289e-87
B3GNT9	ST3GAL4	Small Intestine	0.811434991802984	5.06493295018782e-45	1.44897601838973e-40
B3GNT9	ST3GAL5	Kidney	0.857626147418384	7.40966904630461e-27	2.03654753737682e-22
B3GNT9	ST6GALNAC6	Kidney	0.81907889555962	1.04608648940246e-22	2.71260687566952e-18
B3GNT9	STT3A	Kidney	0.820567461895326	7.55402497915678e-23	1.9646508165791e-18
B3GNT9	STT3B	Kidney	0.847336473692101	1.22522639304699e-25	3.32428424961509e-21
B3GNT9	TMTC3	Kidney	0.854238378806592	1.91093047209507e-26	5.22964342298258e-22
B3GNT9	TUSC3	Stomach	0.82715557156379	2.26764818036757e-91	6.5042952757483e-87
B3GNT9	TUSC3	Spleen	0.81620026796526	7.22554350366295e-59	2.08738726277319e-54
B3GNT9	TUSC3	Small Intestine	0.865900847788727	1.49151445822421e-57	4.3013785460728e-53
B3GNT9	UGGT1	Kidney	0.819853548589375	8.8338642418638e-23	2.29441955953928e-18
B3GNT9	UGGT2	Kidney	0.819451353168509	9.64521997950447e-23	2.50341684568039e-18
B3GNT9	XXYLT1	Stomach	0.837620005366412	8.94213793395073e-96	2.56934449256206e-91
B3GNT9	XXYLT1	Kidney	0.80671883663249	1.39834330302142e-21	3.53738905365329e-17
B3GNTL1	ALG10	Kidney	0.831722104230635	5.96177363864009e-24	1.58076428028542e-19
B3GNTL1	ALG11	Kidney	0.841457792648802	5.55584918259135e-25	1.49446787162525e-20
B3GNTL1	ALG5	Kidney	0.800719766767222	4.60640217860482e-21	1.15123203247692e-16
B3GNTL1	ALG6	Kidney	0.887430773382474	5.23163165424778e-31	1.48227819659802e-26
B3GNTL1	ALG8	Kidney	0.857981555935597	6.69914995473094e-27	1.84219924605146e-22
B3GNTL1	ALG9	Kidney	0.824153567128342	3.40509834631447e-23	8.91556900015518e-19
B3GNTL1	B3GALT4	Kidney	0.831922719979505	5.68600667126621e-24	1.50815640948665e-19
B3GNTL1	B3GAT3	Brain	0.806898110563164	0	0
B3GNTL1	B3GNT9	Kidney	0.885026911192825	1.24418276747245e-30	3.51842444813534e-26
B3GNTL1	B4GALT3	Brain	0.803462422111195	0	0
B3GNTL1	B4GALT7	Kidney	0.822278977312184	5.17595493073778e-23	1.35045840097879e-18
B3GNTL1	B4GALT7	Vagina	0.804882941061002	9.98966774583374e-37	2.87852276096199e-32
B3GNTL1	DPAGT1	Kidney	0.875785920642547	2.93067392554831e-29	8.21848888941513e-25
B3GNTL1	DPM2	Kidney	0.827707197188397	1.51844422205246e-23	3.99760810339751e-19
B3GNTL1	EXT2	Kidney	0.866975883283831	4.75152454669835e-28	1.32101885447308e-23
B3GNTL1	EXTL3	Brain	0.830970035079568	0	0
B3GNTL1	FKTN	Kidney	0.867700034502142	3.80788511071559e-28	1.05950595320551e-23
B3GNTL1	FUCA2	Kidney	0.801269771698359	4.13647562460231e-21	1.03473937749427e-16
B3GNTL1	FUT10	Kidney	0.860214524977983	3.53360509622785e-27	9.7470962974349e-23
B3GNTL1	FUT8	Kidney	0.886244979542769	8.0406762749415e-31	2.27631545343594e-26
B3GNTL1	GALC	Kidney	0.818911126545635	1.08497961602858e-22	2.81248416066929e-18
B3GNTL1	GALNT10	Kidney	0.808672846377483	9.39847062912383e-22	2.38627169273454e-17
B3GNTL1	GALNT12	Kidney	0.810725891998539	6.16041339185026e-22	1.57109022732357e-17
B3GNTL1	GALNT7	Kidney	0.831925415630877	5.68238701066883e-24	1.50725315457991e-19
B3GNTL1	GANAB	Kidney	0.86094720729296	2.85770450888193e-27	7.89012214902301e-23
B3GNTL1	GLB1	Kidney	0.811706597370407	5.02563471256742e-22	1.28520556504487e-17
B3GNTL1	GPAA1	Brain	0.819116077634481	0	0
B3GNTL1	GPAA1	Kidney	0.815575716971934	2.22462683779535e-22	5.72908149537437e-18
B3GNTL1	GXYLT1	Kidney	0.805053061520905	1.95512657465836e-21	4.93122024660332e-17
B3GNTL1	KRTCAP2	Kidney	0.846425280767114	1.55514830217501e-25	4.21507395821515e-21
B3GNTL1	MAN1A2	Kidney	0.85605016882144	1.1548071834863e-26	3.16728966214787e-22
B3GNTL1	MAN1B1	Kidney	0.896136159999437	1.90938796819394e-32	5.44385603611774e-28
B3GNTL1	MANBA	Kidney	0.844640516353103	2.46987667787426e-25	6.67928749997536e-21
B3GNTL1	MOGS	Kidney	0.80333202247303	2.75487209140513e-21	6.9196877191914e-17
B3GNTL1	MPI	Brain	0.803053864654248	0	0
B3GNTL1	NEU3	Kidney	0.81779330071399	1.38241583425925e-22	3.57548031372812e-18
B3GNTL1	NEU3	Small Intestine	0.80144280481335	3.64691608285599e-43	1.04090278836876e-38
B3GNTL1	PGAP2	Kidney	0.821151841339579	6.64224235110696e-23	1.72944064095772e-18
B3GNTL1	PGAP3	Kidney	0.841522285663862	5.4662980762193e-25	1.47048884548375e-20
B3GNTL1	PIGB	Kidney	0.864984119385845	8.67773916336369e-28	2.40711806652545e-23
B3GNTL1	PIGC	Kidney	0.889520455785424	2.42412119438381e-31	6.87820147694462e-27
B3GNTL1	PIGG	Kidney	0.882208056468374	3.35391423042945e-30	9.45636117269583e-26
B3GNTL1	PIGM	Kidney	0.843900594724732	2.98693722676445e-25	8.06861353065881e-21
B3GNTL1	PIGO	Kidney	0.883395709974878	2.21541454879366e-30	6.25544451997378e-26
B3GNTL1	PIGX	Kidney	0.808908319289752	8.95631239783572e-22	2.27535116467016e-17
B3GNTL1	POGLUT1	Kidney	0.873020910970549	7.18378205204193e-29	2.0085136239304e-24
B3GNTL1	POGLUT2	Kidney	0.869758948624985	2.01457853966495e-28	5.61664496858588e-24
B3GNTL1	POMGNT1	Kidney	0.809263310409003	8.32768250386999e-22	2.11698016930879e-17
B3GNTL1	POMGNT2	Kidney	0.805675798095438	1.72552973055057e-21	4.35748022855935e-17
B3GNTL1	POMT1	Kidney	0.834178934279687	3.3235820319021e-24	8.84272235407873e-20
B3GNTL1	POMT2	Kidney	0.804510383632808	2.1791833315037e-21	5.49067032205672e-17
B3GNTL1	RFT1	Kidney	0.886436570902717	7.50368988750964e-31	2.12444468095173e-26
B3GNTL1	RXYLT1	Kidney	0.837933058667316	1.33575242187647e-24	3.57474063142581e-20
B3GNTL1	SLC35A1	Kidney	0.866438819700664	5.59471531813063e-28	1.55432380968305e-23
B3GNTL1	SLC35A3	Kidney	0.820334249448187	7.95089168979162e-23	2.06723183934582e-18
B3GNTL1	ST3GAL3	Kidney	0.844427538266233	2.60903926227341e-25	7.05301583770371e-21
B3GNTL1	ST3GAL5	Kidney	0.825957661719503	2.26497807979925e-23	5.94488796604909e-19
B3GNTL1	STT3A	Kidney	0.821861432204301	5.678162544475e-23	1.48018341209374e-18
B3GNTL1	STT3B	Kidney	0.844478445533262	2.57509802748353e-25	6.96177751730172e-21
B3GNTL1	TMTC2	Kidney	0.811668635882028	5.06550866932876e-22	1.29519991166067e-17
B3GNTL1	TUSC3	Kidney	0.816184321428328	1.95357039985189e-22	5.03610913377819e-18
B3GNTL1	UGGT1	Kidney	0.83274768519722	4.67672802610431e-24	1.2421389637333e-19
B3GNTL1	XYLT2	Kidney	0.85939020365759	4.48050746664598e-27	1.23455902735963e-22
B4GALNT1	B3GALNT1	Small Intestine	0.810995380919516	6.14612445333215e-45	1.75809889987566e-40
B4GALNT1	B3GALNT2	Brain	0.808984486430498	0	0
B4GALNT1	B3GAT1	Vagina	0.825385138104079	4.50894634930887e-40	1.30123682694705e-35
B4GALNT1	B3GAT3	Brain	0.805738529500489	0	0
B4GALNT1	B4GALNT4	Brain	0.858623319668383	0	0
B4GALNT1	B4GALNT4	Stomach	0.814857349622468	1.46859324133906e-86	4.20252641941585e-82
B4GALNT1	B4GALT3	Brain	0.884537081187403	0	0
B4GALNT1	DHDDS	Brain	0.881987687617476	0	0
B4GALNT1	DSE	Kidney	0.800434850487916	4.86981679682337e-21	1.2161393486707e-16
B4GALNT1	EXTL1	Vagina	0.844249542518527	1.46238979543912e-43	4.22455164106453e-39
B4GALNT1	EXTL3	Kidney	0.809689229560535	7.62986896667401e-22	1.94111496381153e-17
B4GALNT1	FUT9	Brain	0.87658995934362	0	0
B4GALNT1	GALNT12	Brain	0.818754006886799	0	0
B4GALNT1	GALNT13	Brain	0.801186363054846	0	0
B4GALNT1	GALNT17	Brain	0.881567862879495	0	0
B4GALNT1	GALNT18	Brain	0.801860508372995	0	0
B4GALNT1	GALNT5	Brain	0.811334302416216	0	0
B4GALNT1	GCNT1	Brain	0.834854396936655	0	0
B4GALNT1	GCNT2	Brain	0.802227743214013	0	0
B4GALNT1	GMPPA	Brain	0.8420486913038	0	0
B4GALNT1	GNE	Brain	0.822308522077416	0	0
B4GALNT1	LFNG	Ovary	0.813966548345542	7.51452259093852e-44	2.17274906194396e-39
B4GALNT1	MAN1B1	Brain	0.875609768276981	0	0
B4GALNT1	MAN1C1	Brain	0.849014676772622	0	0
B4GALNT1	MGAT4A	Brain	0.839429467205532	0	0
B4GALNT1	MGAT4B	Brain	0.93745712934214	0	0
B4GALNT1	MOGS	Brain	0.900607211502356	0	0
B4GALNT1	NEU1	Brain	0.80945244521019	0	0
B4GALNT1	NEU3	Brain	0.84680777333747	0	0
B4GALNT1	OGA	Brain	0.835265796192806	0	0
B4GALNT1	PIGG	Brain	0.814178823231361	0	0
B4GALNT1	PIGZ	Brain	0.904852891784488	0	0
B4GALNT1	POMGNT2	Brain	0.952919723523375	0	0
B4GALNT1	POMGNT2	Kidney	0.80456026751968	2.15758876008009e-21	5.43733943427783e-17
B4GALNT1	POMT1	Brain	0.913064971913529	0	0
B4GALNT1	SLC35A1	Brain	0.858472423400678	0	0
B4GALNT1	SLC37A4	Brain	0.900547661590735	0	0
B4GALNT1	ST3GAL4	Small Intestine	0.836722075046872	2.91076231341789e-50	8.36378443137497e-46
B4GALNT1	ST3GAL6	Vagina	0.81431723055823	3.2479533800272e-38	9.36677275266044e-34
B4GALNT1	ST3GAL6	Colon	0.874846671956773	8.28050586278967e-247	2.38478568848342e-242
B4GALNT1	ST6GALNAC4	Brain	0.843423558139495	0	0
B4GALNT1	ST8SIA1	Brain	0.83934681008526	0	0
B4GALNT2	ABO	Small Intestine	0.80053642915748	5.31071697702594e-43	1.51562551807343e-38
B4GALNT2	ABO	Colon	0.819198095141501	8.50494207199505e-190	2.43071244417619e-185
B4GALNT2	B3GNT6	Breast	0.895272396762014	1.41742617012508e-162	4.09891299876771e-158
B4GALNT2	B3GNT6	Blood	0.851058575274769	7.19860588081161e-213	2.06815946955718e-208
B4GALNT2	B4GALNT3	Colon	0.806108681413826	3.24577341074404e-179	9.25629661275985e-175
B4GALNT2	EXTL2	Kidney	0.831882481436801	5.74030530006393e-24	1.52238636862995e-19
B4GALNT2	FUCA1	Colon	0.806257514167493	2.48644057370445e-179	7.09132851620509e-175
B4GALNT2	GALNT3	Colon	0.819896740944512	2.19205351672001e-190	6.26620418289582e-186
B4GALNT2	GALNT4	Colon	0.818099056308027	7.09255363462965e-189	2.02655535002273e-184
B4GALNT2	GALNT7	Colon	0.810598211684799	9.44251677560595e-183	2.69536641359672e-178
B4GALNT2	GCNT3	Breast	0.875612248458308	1.58132071229712e-146	4.57223070753589e-142
B4GALNT2	GCNT3	Blood	0.847071150030007	6.70818092141566e-209	1.92585166072922e-204
B4GALNT2	MGAT4B	Small Intestine	0.81682087029205	4.53825561164735e-46	1.29957487695134e-41
B4GALNT2	MGAT4B	Colon	0.86149014608163	6.71869492338813e-231	1.93189353827102e-226
B4GALNT2	NEU2	Blood Vessel	0.84397728852044	0	0
B4GALNT2	PGAP3	Colon	0.800439923061384	7.01724177415995e-175	1.99872097453398e-170
B4GALNT2	SLC35A3	Colon	0.826428462102934	5.11874794541425e-196	1.4648320995392e-191
B4GALNT2	SLC35D1	Colon	0.825499028765125	3.34835260301635e-195	9.57997163249008e-191
B4GALNT2	SLC37A4	Colon	0.814264849373122	1.03780715727985e-185	2.96397724119125e-181
B4GALNT2	ST8SIA1	Kidney	0.849455724797784	6.99414049148755e-26	1.9028258621141e-21
B4GALNT2	TUSC3	Blood	0.814665714860224	2.36813802639224e-180	6.73640542987537e-176
B4GALNT2	UGT8	Colon	0.833275913959955	3.51500590204232e-202	1.00690859069904e-197
B4GALNT3	ABO	Colon	0.836376537025676	4.59294020388434e-205	1.31642852123733e-200
B4GALNT3	B3GNT5	Esophagus	0.807857540695802	0	0
B4GALNT3	B3GNT6	Colon	0.808221729991143	7.22118809349278e-181	2.06027717495442e-176
B4GALNT3	B4GALT4	Colon	0.822860243802382	6.52328428405677e-193	1.86598546945444e-188
B4GALNT3	DHDDS	Colon	0.83439808749607	3.22939096264675e-203	9.253496864368e-199
B4GALNT3	GALNT3	Colon	0.884689136843356	9.48113179278851e-260	2.73350510717886e-255
B4GALNT3	GALNT5	Colon	0.849062912294095	1.58634605025518e-217	4.55503404870272e-213
B4GALNT3	GALNT7	Colon	0.819360834269437	6.20500950235816e-190	1.77345376586899e-185
B4GALNT3	MGAT4A	Colon	0.810420620996557	1.30845974379172e-182	3.73460580073033e-178
B4GALNT3	MGAT4B	Pancreas	0.840224744293069	1.16427660301839e-88	3.35940371034926e-84
B4GALNT3	MGAT4B	Stomach	0.82617146201596	5.68133140630753e-91	1.62923540738681e-86
B4GALNT3	MGAT4B	Colon	0.907535468894265	5.54082900459924e-295	1.60041304968844e-290
B4GALNT3	NANS	Colon	0.864269314048799	4.54760878737405e-234	1.30793776333665e-229
B4GALNT3	NEU4	Colon	0.805767505630067	5.97386098223208e-179	1.70344645908348e-174
B4GALNT3	POMGNT2	Colon	-0.80143082171728	1.25486352493709e-175	3.57498069619328e-171
B4GALNT3	SLC35A3	Colon	0.881906006138768	5.65988819859546e-256	1.6312363777172e-251
B4GALNT3	SLC35C1	Colon	0.827601734335639	4.7046543556341e-197	1.34684844893093e-192
B4GALNT3	SLC35D1	Colon	0.855994738481466	7.86995602427081e-225	2.26190406093567e-220
B4GALNT3	SLC37A4	Colon	0.843315798853514	9.61983762383967e-212	2.76079719966575e-207
B4GALNT3	ST3GAL3	Colon	-0.804661819113123	4.27815901253012e-178	1.21970313447234e-173
B4GALNT3	UGT8	Colon	0.841492069781159	5.88314731147548e-210	1.68793379513543e-205
B4GALNT4	B4GALT3	Brain	0.839104742092439	0	0
B4GALNT4	EXTL1	Small Intestine	0.806393794304055	4.52025223151061e-44	1.29157167010953e-39
B4GALNT4	FUT9	Adrenal Gland	0.913391771318793	6.52945026035121e-102	1.8870111252415e-97
B4GALNT4	GMPPA	Brain	0.828609645846112	0	0
B4GALNT4	MAN1B1	Brain	0.844840556854877	0	0
B4GALNT4	MAN1C1	Brain	0.80216004977445	0	0
B4GALNT4	MGAT4B	Brain	0.869172162185267	0	0
B4GALNT4	MOGS	Brain	0.841227687622774	0	0
B4GALNT4	PGAP1	Kidney	0.827013766408622	1.78018024982271e-23	4.6800938767839e-19
B4GALNT4	PIGZ	Brain	0.811551592519597	0	0
B4GALNT4	POMGNT2	Brain	0.864738737382686	0	0
B4GALNT4	POMT1	Brain	0.863127427808518	0	0
B4GALNT4	ST6GALNAC4	Brain	0.829018988081431	0	0
B4GALT1	B3GNT2	Kidney	0.814252632374156	2.94588194502217e-22	7.56384648203892e-18
B4GALT1	DHDDS	Brain	0.824669548149283	0	0
B4GALT1	EXTL3	Kidney	0.801346568653379	4.0746824239046e-21	1.01940404881245e-16
B4GALT1	GALNT13	Brain	0.811846248998978	0	0
B4GALT1	GALNT2	Testis	0.893501971846518	7.07468324932238e-127	2.04578615520655e-122
B4GALT1	GALNT3	Kidney	0.823589460044132	3.86439395084665e-23	1.01080952572296e-18
B4GALT1	GALNT5	Brain	0.807681888799705	0	0
B4GALT1	GALNT7	Brain	0.846017561491651	0	0
B4GALT1	GCNT2	Brain	0.83916280047619	0	0
B4GALT1	GMPPA	Brain	0.811223865251798	0	0
B4GALT1	MANBA	Brain	0.850592185617702	0	0
B4GALT1	MANBA	Kidney	0.813678788446753	3.3251329186992e-22	8.53029598963093e-18
B4GALT1	MGAT1	Kidney	0.847817124805872	1.07973925793124e-25	2.93149208528332e-21
B4GALT1	MGAT4A	Brain	0.816238841901547	0	0
B4GALT1	MGAT4B	Brain	0.823207396274299	0	0
B4GALT1	MOGS	Brain	0.858224358653085	0	0
B4GALT1	OSTC	Testis	0.802909015843789	1.14484192803907e-82	3.2937102269684e-78
B4GALT1	PGM3	Brain	0.841972778558332	0	0
B4GALT1	PIGG	Brain	0.851627402510257	0	0
B4GALT1	RFT1	Testis	0.849546463341543	9.4707259549163e-102	2.73524036303938e-97
B4GALT1	RPN1	Kidney	0.843268114110401	3.51116497658475e-25	9.47558092230926e-21
B4GALT1	STT3B	Kidney	0.83976171888217	8.49612810997619e-25	2.28002093959321e-20
B4GALT1	TUSC3	Kidney	0.807122410985843	1.28865212792901e-21	3.26235172706508e-17
B4GALT1	UGGT1	Kidney	0.846430175128807	1.55316419304986e-25	4.20985154526165e-21
B4GALT2	B3GALT6	Kidney	0.85800197072164	6.66041677059999e-27	1.8316812160827e-22
B4GALT2	PIGV	Kidney	0.811906588583133	4.82055077972362e-22	1.2331933004689e-17
B4GALT2	ST3GAL3	Small Intestine	0.821278913726837	5.79757682091814e-47	1.6619913472526e-42
B4GALT2	ST3GAL3	Kidney	0.808750380635889	9.2505898885692e-22	2.34918730220215e-17
B4GALT2	ST3GAL3	Stomach	0.825333579515656	1.23617468296924e-90	3.5444836684777e-86
B4GALT3	DPM3	Kidney	0.815528583095524	2.24708040771112e-22	5.78645675789691e-18
B4GALT3	KRTCAP2	Kidney	0.81516908308704	2.42573488780581e-22	6.24093071934679e-18
B4GALT3	MAN1C1	Brain	0.824301955409612	0	0
B4GALT3	POMGNT1	Pancreas	0.842557115156187	1.29876649545465e-89	3.74785047593348e-85
B4GALT3	POMGNT1	Kidney	0.815475735530042	2.27251772284515e-22	5.85105138100941e-18
B4GALT3	SLC35D1	Brain	0.818525879594567	0	0
B4GALT3	ST3GAL3	Kidney	0.805012825948613	1.97094027856511e-21	4.97090847656906e-17
B4GALT4	ALG6	Kidney	0.811020122955791	5.79610772985099e-22	1.47942913990606e-17
B4GALT4	B3GNT7	Small Intestine	0.859443106136234	8.45228192596368e-56	2.43594765106273e-51
B4GALT4	GALNT3	Colon	0.865044844220235	5.76450419179057e-235	1.65810198572664e-230
B4GALT4	GALNT5	Colon	0.855643587291313	1.88429663557739e-224	5.41546853064942e-220
B4GALT4	GLB1	Kidney	0.836758432265228	1.78101850829807e-24	4.75745663936581e-20
B4GALT4	GLB1	Heart	0.813463474691729	2.22251283101302e-204	6.25103958850722e-200
B4GALT4	GMPPA	Kidney	0.812578210703171	4.18960819635188e-22	1.0727491786759e-17
B4GALT4	MAN1A2	Kidney	0.824051429860764	3.48412495416956e-23	9.12109071752049e-19
B4GALT4	MGAT4A	Small Intestine	0.814338103553118	1.39342468909006e-45	3.98839948758248e-41
B4GALT4	MGAT4A	Colon	0.872992145644027	1.71318645901549e-244	4.9331204087351e-240
B4GALT4	NEU4	Small Intestine	0.802040841737564	2.84291129301787e-43	8.11565886817811e-39
B4GALT4	PIGM	Kidney	0.806563745687574	1.44286486541532e-21	3.64900524463534e-17
B4GALT4	SLC35A3	Heart	0.818030688463726	1.54783400691901e-208	4.36396319910746e-204
B4GALT4	SLC35A3	Colon	0.898322212624751	9.05892825242845e-280	2.61504081862852e-275
B4GALT4	SLC35A3	Small Intestine	0.891330779776432	1.81125016633558e-65	5.23179610546032e-61
B4GALT4	SLC35D1	Kidney	0.863621828065775	1.30294680246167e-27	3.60929293749907e-23
B4GALT4	SLC35D1	Colon	0.87991919166852	2.45782700385361e-253	7.08222851160418e-249
B4GALT4	SLC35D1	Small Intestine	0.822910531952271	2.69114778088988e-47	7.71686626170173e-43
B4GALT4	STT3B	Kidney	0.800439521394327	4.86538274619023e-21	1.21508068703355e-16
B4GALT4	UGGT1	Kidney	0.844389237988832	2.6348615188523e-25	7.12229417160965e-21
B4GALT5	ALG2	Brain	0.823929149086797	0	0
B4GALT5	ALG2	Kidney	0.807538700106709	1.18427424355774e-21	3.00059565090225e-17
B4GALT5	ALG9	Brain	0.84261805763149	0	0
B4GALT5	B3GALNT1	Brain	0.800675100488074	0	0
B4GALT5	B3GALNT2	Brain	0.84445792020377	0	0
B4GALT5	B3GAT3	Brain	0.81747140459874	0	0
B4GALT5	B3GNT4	Brain	0.834102515030651	0	0
B4GALT5	B3GNT5	Pancreas	0.868574498981167	2.02647284595377e-101	5.85711446666018e-97
B4GALT5	B4GALNT1	Brain	0.850664266634112	0	0
B4GALT5	B4GALT1	Testis	0.884150692904581	1.06993598102644e-120	3.09329191474554e-116
B4GALT5	B4GALT1	Kidney	0.836788317648512	1.76807979899895e-24	4.7230715670659e-20
B4GALT5	B4GALT3	Brain	0.870258117827416	0	0
B4GALT5	B4GALT6	Brain	0.870678610330768	0	0
B4GALT5	CHSY1	Pancreas	0.891246037275196	5.56079949914476e-114	1.6079607831727e-109
B4GALT5	COLGALT1	Pancreas	0.836722583947751	2.93704097265386e-87	8.47130727742553e-83
B4GALT5	DPAGT1	Brain	0.819175957563824	0	0
B4GALT5	EXT1	Brain	0.83883812116461	0	0
B4GALT5	EXT1	Pancreas	0.854443960387793	1.01295321146397e-94	2.92591535131368e-90
B4GALT5	EXT2	Brain	0.847455596233214	0	0
B4GALT5	EXTL3	Blood	0.809779979769563	1.55168683559923e-176	4.40772162520317e-172
B4GALT5	FUT4	Pancreas	0.814191342924555	5.71075680781163e-79	1.64127150656506e-74
B4GALT5	GALNT1	Testis	0.829826165631578	5.6543265828515e-93	1.63082087302603e-88
B4GALT5	GALNT1	Kidney	0.822362211481128	5.08113736770714e-23	1.32597360747686e-18
B4GALT5	GALNT2	Stomach	0.810609357279125	5.57283705236221e-85	1.59249391608303e-80
B4GALT5	GALNT2	Testis	0.815061926266681	4.11656464257505e-87	1.1860234391723e-82
B4GALT5	GANAB	Brain	0.856101005657741	0	0
B4GALT5	GANAB	Kidney	0.806462177075274	1.47276471533513e-21	3.72432741213948e-17
B4GALT5	GLB1	Brain	0.853742064897105	0	0
B4GALT5	GNE	Brain	0.855510609193651	0	0
B4GALT5	GNE	Testis	0.82102361723039	2.05415971180381e-89	5.9198828734474e-85
B4GALT5	MAN1B1	Brain	0.842161968761365	0	0
B4GALT5	MAN1C1	Brain	0.815091813220843	0	0
B4GALT5	MAN2A1	Kidney	0.839524316636914	9.0130267392576e-25	2.41792468334064e-20
B4GALT5	MGAT4A	Brain	0.849948349201151	0	0
B4GALT5	MOGS	Brain	0.823660853488099	0	0
B4GALT5	NANS	Kidney	0.813632057345907	3.35802563221343e-22	8.61367154919067e-18
B4GALT5	NEU1	Brain	0.881749010750819	0	0
B4GALT5	NEU3	Brain	0.851215340682129	0	0
B4GALT5	NUS1	Brain	0.827988642444019	0	0
B4GALT5	OGA	Brain	0.870415758873174	0	0
B4GALT5	OSTC	Testis	0.804952978903314	2.15429239976195e-83	6.19940723879496e-79
B4GALT5	PGM3	Kidney	0.818407803828056	1.21028312570799e-22	3.13451226727112e-18
B4GALT5	PIGH	Brain	0.864977381118767	0	0
B4GALT5	POFUT1	Testis	0.81541397406354	3.02642328294808e-87	8.71973076283001e-83
B4GALT5	POGLUT1	Brain	0.817477505482756	0	0
B4GALT5	POMGNT2	Brain	0.871911198681366	0	0
B4GALT5	RFT1	Testis	0.831970789656745	7.14326675839384e-94	2.06076102712904e-89
B4GALT5	RPN1	Kidney	0.859990181602822	3.77002991505172e-27	1.03951034847721e-22
B4GALT5	RPN2	Kidney	0.811902642211817	4.82451787099574e-22	1.23415991657942e-17
B4GALT5	SLC35A1	Brain	0.840101602526441	0	0
B4GALT5	SLC37A4	Brain	0.806733879294503	0	0
B4GALT5	ST3GAL2	Brain	0.823806170890309	0	0
B4GALT5	ST8SIA1	Brain	0.845137338245736	0	0
B4GALT5	STT3A	Kidney	0.822776320266725	4.63393415205685e-23	1.21019824315117e-18
B4GALT5	STT3B	Kidney	0.803893721079511	2.46409799877961e-21	6.19794569633035e-17
B4GALT5	TMTC3	Brain	0.830008052493509	0	0
B4GALT5	TUSC3	Testis	0.829823692985994	5.66773492119259e-93	1.63463142862115e-88
B4GALT5	UGCG	Pituitary	0.832997944197098	3.33085256781622e-74	9.627496262016e-70
B4GALT5	UGCG	Pancreas	0.882714490868873	5.96350563915603e-109	1.72416875039279e-104
B4GALT5	UGCG	Brain	0.850995640801031	0	0
B4GALT5	UGGT1	Kidney	0.808207172404246	1.03361672190278e-21	2.62259570848392e-17
B4GALT5	UGGT1	Brain	0.865164629693189	0	0
B4GALT5	XXYLT1	Brain	0.804215474173828	0	0
B4GALT5	XYLT2	Brain	0.822109315099349	0	0
B4GALT6	B3GALNT2	Brain	0.818675911009397	0	0
B4GALT6	B4GALNT1	Brain	0.820124135166001	0	0
B4GALT6	B4GALNT2	Kidney	0.827351898979995	1.64749699782203e-23	4.33407035217041e-19
B4GALT6	EXTL2	Kidney	0.81251277848562	4.24736464086652e-22	1.08745276900106e-17
B4GALT6	GNE	Brain	0.804773585006491	0	0
B4GALT6	MAN1A2	Brain	0.805188517131232	0	0
B4GALT6	MGAT4A	Brain	0.82779830360189	0	0
B4GALT6	MGAT4C	Colon	0.820026760433314	1.70211189791077e-190	4.86599749374731e-186
B4GALT6	NEU3	Brain	0.810290538902624	0	0
B4GALT6	SLC35A1	Brain	0.803662720329666	0	0
B4GALT6	SLC35A3	Blood	0.817689211301508	9.02658047785497e-183	2.5703187910692e-178
B4GALT6	ST3GAL6	Colon	0.815706041160341	6.83958904283736e-187	1.95393379775778e-182
B4GALT6	ST8SIA2	Kidney	0.8278086364879	1.48343926119612e-23	3.9060439186555e-19
B4GALT6	TMTC3	Brain	0.811824868665536	0	0
B4GALT6	TMTC4	Testis	0.859156782612298	1.69792217750989e-106	4.90546696304382e-102
B4GALT6	XXYLT1	Kidney	0.817280711902467	1.543997078739e-22	3.98937965204583e-18
B4GALT7	ALG3	Kidney	0.877983705787819	1.41506667164409e-29	3.97647885398706e-25
B4GALT7	ALG6	Kidney	0.840750907326829	6.63583432222898e-25	1.78318139906937e-20
B4GALT7	B3GALT6	Brain	0.812651077264128	0	0
B4GALT7	B3GALT6	Liver	0.862920821103911	2.46765038253798e-68	7.12237929911937e-64
B4GALT7	B3GALT6	Kidney	0.859509734897792	4.32928750730198e-27	1.19310834413735e-22
B4GALT7	B4GALT2	Kidney	0.924059082645526	4.25207764688169e-38	1.22566138171365e-33
B4GALT7	B4GALT2	Heart	0.852209300811998	6.92457340399952e-244	1.98479047478838e-239
B4GALT7	B4GALT3	Pancreas	0.832771235462539	1.02382477035682e-85	2.95117490055353e-81
B4GALT7	DHDDS	Kidney	0.812149035701342	4.5828144717634e-22	1.17278805146897e-17
B4GALT7	DPM3	Kidney	0.809297374299805	8.26966580193222e-22	2.10231444016721e-17
B4GALT7	GLB1	Kidney	0.815691474201865	2.17040368110736e-22	5.59117692290067e-18
B4GALT7	GLB1	Brain	0.800413706911063	0	0
B4GALT7	GMPPA	Kidney	0.879988938703444	7.19325603545918e-30	2.02475770886105e-25
B4GALT7	GMPPA	Lung	0.850045165727396	1.64792475226361e-162	4.764809628695e-158
B4GALT7	GMPPA	Heart	0.87874501623565	3.68146544039098e-278	1.06147693042793e-273
B4GALT7	GMPPB	Kidney	0.837638751512928	1.43589951920966e-24	3.84103121388584e-20
B4GALT7	GMPPB	Heart	0.834371197829868	1.9945843881875e-224	5.67239854156643e-220
B4GALT7	GMPPB	Brain	0.829353614103023	0	0
B4GALT7	KRTCAP2	Kidney	0.892674060578884	7.36982571134777e-32	2.09708390616401e-27
B4GALT7	KRTCAP2	Heart	0.879443708108049	3.6066953601077e-279	1.04006274099426e-274
B4GALT7	MAN1A2	Kidney	0.811309155235806	5.45865653975069e-22	1.39446839964471e-17
B4GALT7	MGAT4A	Kidney	0.822339308785108	5.10705767395736e-23	1.33263562944243e-18
B4GALT7	MOGS	Heart	0.85699938460082	1.49257459981761e-249	4.28443538877645e-245
B4GALT7	MOGS	Kidney	0.84228941617663	4.50306197587529e-25	1.21289974320201e-20
B4GALT7	MOGS	Pancreas	0.821640805930215	1.40047582098824e-81	4.03112960313255e-77
B4GALT7	OSTC	Heart	0.821475806185145	9.45646948335927e-212	2.67277653477666e-207
B4GALT7	PIGC	Kidney	0.874160672302123	4.97688176549659e-29	1.39317851261546e-24
B4GALT7	PIGG	Kidney	0.847031409183625	1.32727646549197e-25	3.60044883165068e-21
B4GALT7	PIGM	Kidney	0.859251847508848	4.66196640415947e-27	1.28409202636168e-22
B4GALT7	PIGV	Kidney	0.837023848977683	1.66925731035831e-24	4.46075631047051e-20
B4GALT7	PIGX	Kidney	0.835349437850834	2.50750468690462e-24	6.68500749528772e-20
B4GALT7	POGLUT1	Kidney	0.837423685252956	1.51366160061852e-24	4.04753112005392e-20
B4GALT7	POMGNT1	Kidney	0.925272725782959	2.16572006733713e-38	6.24507038617335e-34
B4GALT7	POMGNT2	Kidney	0.865004371994348	8.62517390546338e-28	2.3927094931146e-23
B4GALT7	RFT1	Kidney	0.891492154051371	1.15643424123359e-31	3.28751126097885e-27
B4GALT7	RFT1	Heart	0.821685285149569	5.99885627329042e-212	1.69563671420827e-207
B4GALT7	ST3GAL3	Brain	0.809814964785185	0	0
B4GALT7	ST3GAL3	Kidney	0.820221323859781	8.150270940602e-23	2.11866293100949e-18
B4GALT7	STT3B	Kidney	0.822134880881516	5.3441852442025e-23	1.39403072095022e-18
B4GALT7	UGGT1	Kidney	0.859328400681237	4.56069845185588e-27	1.25638120951726e-22
B4GALT7	XXYLT1	Kidney	0.806271949616797	1.53039117703861e-21	3.86913497378901e-17
B4GALT7	XXYLT1	Brain	0.805453426933789	0	0
B4GAT1	ALG6	Kidney	0.810351545913115	6.65617906976822e-22	1.69632723593043e-17
B4GAT1	B3GALNT1	Kidney	0.828095760495092	1.38855653081743e-23	3.6582910360916e-19
B4GAT1	B3GALNT1	Heart	0.820266129362256	1.29451021592239e-210	3.6562146538512e-206
B4GAT1	B3GALNT1	Brain	0.85042157877415	0	0
B4GAT1	B4GALT2	Small Intestine	0.835040355638514	6.91377896052277e-50	1.98619041977898e-45
B4GAT1	COLGALT2	Small Intestine	0.832165051697932	2.96742320947715e-49	8.52036226137174e-45
B4GAT1	EXTL2	Colon	0.851702020413888	2.90738380709405e-220	8.35175072425837e-216
B4GAT1	EXTL2	Small Intestine	0.856383602666031	5.33821131614851e-55	1.53788529806922e-50
B4GAT1	EXTL2	Vagina	0.842739378539756	2.89143410219069e-43	8.35219654758803e-39
B4GAT1	EXTL3	Small Intestine	0.868835626836658	2.22011562769432e-58	6.4037015165215e-54
B4GAT1	EXTL3	Esophagus	0.812059094905976	0	0
B4GAT1	EXTL3	Stomach	0.804964266462797	6.07994455181842e-83	1.73539857342553e-78
B4GAT1	EXTL3	Colon	0.840621229281067	4.11790965961421e-209	1.18134592315012e-204
B4GAT1	FUCA2	Testis	0.88554317364015	1.39182180928398e-121	4.02403521500184e-117
B4GAT1	FUT10	Kidney	0.804107572908891	2.36142030967069e-21	5.94345877741016e-17
B4GAT1	GALNT11	Brain	0.850966538618547	0	0
B4GAT1	GALNT11	Colon	0.862550065991461	4.23356978903655e-232	1.21744766423324e-227
B4GAT1	GPAA1	Kidney	0.809658879055178	7.67765472210831e-22	1.95311858475713e-17
B4GAT1	MAN1B1	Kidney	0.805835478223144	1.67101244353432e-21	4.22064322987899e-17
B4GAT1	MANBA	Kidney	0.800511010445295	4.79800596584504e-21	1.19844593014877e-16
B4GAT1	MANBA	Testis	0.839856025230156	2.73991418364287e-97	7.90931027392187e-93
B4GAT1	PIGC	Colon	0.838931487849449	1.73772577307459e-207	4.983276199446e-203
B4GAT1	PIGV	Kidney	0.853436961683672	2.38264020119327e-26	6.51556789418312e-22
B4GAT1	PIGX	Kidney	0.804550961474113	2.16160148561575e-21	5.44723574375169e-17
B4GAT1	PIGX	Brain	0.803829524074041	0	0
B4GAT1	PIGX	Stomach	0.85206320289771	2.13569552327421e-102	6.15080310702973e-98
B4GAT1	POMGNT2	Vagina	0.812743931867117	5.82872386106016e-38	1.68082909981392e-33
B4GAT1	POMGNT2	Heart	0.860631829512703	5.46072916017866e-254	1.56897670230253e-249
B4GAT1	POMGNT2	Esophagus	0.869574916645544	0	0
B4GAT1	POMGNT2	Stomach	0.843941260700928	1.36861474422226e-98	3.93627286585764e-94
B4GAT1	POMGNT2	Colon	0.862647553818154	3.27927177914116e-232	9.43052978245415e-228
B4GAT1	POMGNT2	Small Intestine	0.888404576920955	1.83916473282538e-64	5.31113991545313e-60
B4GAT1	SLC35A1	Kidney	0.823853283275556	3.6425517548112e-23	9.53255794234091e-19
B4GAT1	ST3GAL3	Vagina	0.816701560245726	1.32462739157206e-38	3.82062278551129e-34
B4GAT1	ST3GAL3	Colon	0.845263359674456	1.12199606212385e-213	3.2205774967203e-209
B4GAT1	ST3GAL3	Stomach	0.83717664179871	1.39424979040368e-95	4.00567964782977e-91
B4GAT1	ST3GAL3	Small Intestine	0.904956988031751	1.43755244046485e-70	4.15452655294342e-66
B4GAT1	ST3GAL3	Esophagus	0.87551542273947	0	0
B4GAT1	ST6GALNAC5	Small Intestine	0.885431400822836	1.81566678101973e-63	5.24255626351637e-59
B4GAT1	TUSC3	Colon	0.809878472873174	3.53454272601465e-182	1.00875849400458e-177
B4GAT1	TUSC3	Small Intestine	0.870070202074415	9.82625437033739e-59	2.83457959821123e-54
[truncated: 8,336 more rows]
